# Supplementary material for: A second polymorph of aqua­(2,9-di­methyl-1,10-phenanthroline-κ2 N,N′)bis­(formato-κO)copper(II)
Source: Acta Crystallogr Sect E Struct Rep Online. 2008 Jul 26;64(Pt 8):m1062. doi: 10.1107/S1600536808022812 (PMC2961975; doi:10.1107/S1600536808022812)
Supplement: Supplementary file 2 [file e-64-m1062-Isup2.hkl]

# 
# h,k,l, Fc-squared, Fo-squared, sigma(Fo-squared) and status flag 
# 
data_I
_shelx_title ' tref in P2(1)/c' 
_shelx_refln_list_code          4 
_shelx_F_calc_maximum      233.08 
_exptl_crystal_F_000       780.00 
_reflns_d_resolution_high  0.7702 
 
loop_ 
 _symmetry_equiv_pos_as_xyz 
 'x, y, z' 
 '-x, y+1/2, -z+1/2' 
 '-x, -y, -z' 
 'x, -y-1/2, z-1/2' 
 
_cell_length_a    10.6689 
_cell_length_b     7.7677 
_cell_length_c    19.3385 
_cell_angle_alpha  90.000 
_cell_angle_beta   94.225 
_cell_angle_gamma  90.000 
 
_shelx_F_squared_multiplier     1.000 
 
loop_ 
 _refln_index_h 
 _refln_index_k 
 _refln_index_l 
 _refln_F_squared_calc 
 _refln_F_squared_meas 
 _refln_F_squared_sigma 
 _refln_observed_status 
   2   0   0     6986.10     7469.02     62.11 o 
   3   0   0    27279.39    28836.82    323.18 o 
   4   0   0     5061.20     5163.85     43.91 o 
   5   0   0    23423.44    25384.03    279.41 o 
   6   0   0     2258.18     2478.87     23.18 o 
   7   0   0     6505.27     6478.50     65.21 o 
   8   0   0     1795.80     1736.83     34.63 o 
   9   0   0     3648.88     3531.33     37.38 o 
  10   0   0     1424.00     1366.28     26.09 o 
  11   0   0       23.41       28.32     11.08 o 
  12   0   0      263.01      234.70     14.77 o 
  13   0   0      432.52      459.63     15.66 o 
   1   1   0    11614.82    12408.24     76.33 o 
   2   1   0     1778.03     1669.45      9.10 o 
   3   1   0     1762.23     1785.76     10.72 o 
   4   1   0     1690.80     1586.48     11.55 o 
   5   1   0      166.70      147.95      4.00 o 
   6   1   0      654.50      625.87      7.02 o 
   7   1   0       73.61       94.43      4.73 o 
   8   1   0     1656.34     1655.11     15.97 o 
   9   1   0        3.77        4.17      4.31 o 
  10   1   0      479.49      486.50      9.66 o 
  11   1   0      388.66      392.75      8.74 o 
  12   1   0       23.88       19.60      7.23 o 
  13   1   0      292.77      322.05     11.10 o 
   0   2   0     1657.04     1761.35     12.39 o 
   1   2   0      593.10      664.87      4.12 o 
   2   2   0       89.24      100.49      4.22 o 
   3   2   0      660.10      626.87      6.73 o 
   4   2   0     1186.24     1243.27      8.81 o 
   5   2   0      157.79      155.46      4.40 o 
   6   2   0      194.12      183.63      5.80 o 
   7   2   0      874.66      886.66      9.61 o 
   8   2   0       80.81       82.19      5.81 o 
   9   2   0      399.67      387.53     10.20 o 
  10   2   0      192.66      191.48      7.10 o 
  11   2   0        0.19       -2.01      5.16 o 
  12   2   0       25.39       28.59      5.95 o 
  13   2   0        4.80        7.86      7.32 o 
   1   3   0      577.45      386.52      3.20 o 
   2   3   0      229.26      183.25      3.02 o 
   3   3   0     2403.75     2341.45     12.21 o 
   4   3   0     6166.17     6289.05     39.54 o 
   5   3   0     3649.79     3695.85     23.92 o 
   6   3   0     3337.09     3216.91     22.15 o 
   7   3   0        5.02        7.73      3.96 o 
   8   3   0       71.35       77.28      5.31 o 
   9   3   0     1560.40     1591.75     15.13 o 
  10   3   0      829.78      810.73     11.12 o 
  11   3   0      555.66      579.22      9.80 o 
  12   3   0        1.15        6.84      5.88 o 
  13   3   0      316.19      333.13      9.87 o 
   0   4   0     1490.91     1270.36      9.68 o 
   1   4   0       13.88       12.44      2.47 o 
   2   4   0     4565.26     4737.40     23.52 o 
   3   4   0     1806.77     1808.37     12.07 o 
   4   4   0      472.60      448.10      6.02 o 
   5   4   0     2989.59     2935.23     18.49 o 
   6   4   0       87.56       96.99      4.13 o 
   7   4   0      665.44      650.69      9.80 o 
   8   4   0      837.60      834.29     12.85 o 
   9   4   0      326.60      327.02     10.04 o 
  10   4   0      141.51      149.66      9.19 o 
  11   4   0       12.43       13.52      5.58 o 
  12   4   0      162.29      177.26      9.14 o 
   1   5   0        0.56        2.22      1.60 o 
   2   5   0       56.46       60.86      3.54 o 
   3   5   0       53.29       63.46      2.97 o 
   4   5   0      194.28      224.65      4.22 o 
   5   5   0      326.10      343.21      4.53 o 
   6   5   0       18.44       17.83      3.08 o 
   7   5   0        1.22        1.87      2.71 o 
   8   5   0        0.50       -0.15      2.82 o 
   9   5   0        7.65       14.12      3.89 o 
  10   5   0      110.48      115.37      5.83 o 
  11   5   0        1.69        8.30      4.31 o 
   0   6   0     2081.11     2041.53     18.86 o 
   1   6   0      155.95      174.76      3.04 o 
   2   6   0     1185.99     1198.44      8.64 o 
   3   6   0      277.27      278.42      4.81 o 
   4   6   0       23.70       29.67      3.07 o 
   5   6   0     1098.79     1104.71      8.58 o 
   6   6   0        0.07        2.29      2.96 o 
   7   6   0      684.57      692.77      8.20 o 
   8   6   0       14.88       17.52      3.78 o 
   9   6   0      346.01      350.49      6.38 o 
  10   6   0      347.02      328.69      9.10 o 
  11   6   0       57.59       68.87      5.63 o 
   1   7   0      196.36      196.13      6.69 o 
   2   7   0       11.52       13.17      2.23 o 
   3   7   0       33.82       37.82      2.68 o 
   4   7   0       82.84       88.45      2.88 o 
   5   7   0      119.17      116.97      5.46 o 
   6   7   0      202.07      212.08      5.07 o 
   7   7   0       35.14       34.61      4.33 o 
   8   7   0      282.58      285.57      6.81 o 
   9   7   0      104.15      120.22      5.89 o 
   0   8   0       18.29       20.96      4.75 o 
   1   8   0       27.76       27.54      3.41 o 
   2   8   0       30.81       30.83      3.35 o 
   3   8   0        6.02       10.52      2.55 o 
   4   8   0       59.53       51.70      3.29 o 
   5   8   0        9.59        9.72      3.41 o 
   6   8   0       10.80       10.03      2.80 o 
   7   8   0        5.81        3.44      3.29 o 
   8   8   0       24.06       28.03      4.71 o 
   1   9   0      698.51      682.52      6.72 o 
   2   9   0       74.83       84.98      4.52 o 
   3   9   0      335.76      324.23      6.19 o 
   4   9   0      320.23      323.91      7.21 o 
   5   9   0       66.85       66.71      8.53 o 
   6   9   0      428.34      414.36      9.98 o 
   0  10   0      707.41      657.65      9.81 o 
   1  10   0       15.74       14.29      2.84 o 
 -13   1   1      379.62      411.51     19.99 o 
 -12   1   1      163.52      177.12     11.66 o 
 -11   1   1       62.01       67.40      6.67 o 
 -10   1   1      473.99      489.60      9.27 o 
  -9   1   1      139.45      141.13      6.14 o 
  -8   1   1     2085.38     1967.76     16.42 o 
  -7   1   1      546.79      580.58      7.52 o 
  -6   1   1     1462.35     1520.48     11.48 o 
  -5   1   1     5150.83     5138.48     32.19 o 
  -4   1   1     3384.06     3507.29     20.54 o 
  -3   1   1     1632.11     1654.13      9.79 o 
  -2   1   1     1819.55     1875.15     10.34 o 
  -1   1   1     3813.88     4180.84     29.05 o 
   1   1   1     9991.38    10927.73     59.60 o 
   2   1   1     6726.52     7005.20     41.61 o 
   3   1   1      822.64      873.03      6.58 o 
   4   1   1     8462.34     8838.35     56.03 o 
   5   1   1      303.10      352.03      7.86 o 
   6   1   1     1498.98     1533.73     11.42 o 
   7   1   1      480.62      456.94      6.83 o 
   8   1   1      155.83      151.48      8.06 o 
   9   1   1     3797.22     3832.89     32.76 o 
  10   1   1        2.94       -1.16      4.20 o 
  11   1   1      286.29      298.41     12.15 o 
  12   1   1       19.71       20.31      5.87 o 
  13   1   1      112.61      132.25      9.24 o 
 -13   2   1       75.30       77.15      7.81 o 
 -12   2   1      144.76      169.74     15.81 o 
 -11   2   1      704.65      678.73     11.79 o 
 -10   2   1       20.09       18.46      4.59 o 
  -9   2   1     3167.88     3152.56     23.68 o 
  -8   2   1       21.49       20.36      4.32 o 
  -7   2   1     1542.98     1455.09     13.49 o 
  -6   2   1     1685.89     1666.09     12.41 o 
  -5   2   1      460.19      473.48      4.97 o 
  -4   2   1     5702.21     5598.13     34.03 o 
  -3   2   1      265.54      246.76      3.34 o 
  -2   2   1     7022.01     7333.15     39.40 o 
  -1   2   1     5897.13     6524.73     31.43 o 
   0   2   1    15288.89    17002.91     87.48 o 
   1   2   1      871.34     1006.23      9.12 o 
   2   2   1     1170.91     1118.87      6.76 o 
   3   2   1     4899.33     4824.97     28.22 o 
   4   2   1      426.09      492.26      4.83 o 
   5   2   1     4485.99     4648.53     29.65 o 
   6   2   1      694.05      648.88      7.39 o 
   7   2   1     1556.23     1488.93     12.92 o 
   8   2   1      967.16      929.86     10.74 o 
   9   2   1       47.67       47.82      6.86 o 
  10   2   1      818.73      802.10     10.73 o 
  11   2   1        5.95        7.10      4.97 o 
  12   2   1      292.11      295.12     10.93 o 
  13   2   1      365.74      367.59     11.77 o 
 -13   3   1       30.95       15.31      8.23 o 
 -12   3   1        2.21        4.08      4.95 o 
 -11   3   1       22.60       26.71      5.28 o 
 -10   3   1      150.75      150.86      8.26 o 
  -9   3   1      844.02      833.65     10.93 o 
  -8   3   1      446.39      447.40      7.75 o 
  -7   3   1       32.04       28.38      3.47 o 
  -6   3   1       17.53       24.95      3.25 o 
  -5   3   1     1828.96     1961.29     12.78 o 
  -4   3   1       11.48       15.20      3.29 o 
  -3   3   1       30.80       34.79      3.02 o 
  -2   3   1      529.80      531.54      4.50 o 
  -1   3   1       67.23       94.90      1.76 o 
   0   3   1      905.11     1016.60      5.41 o 
   1   3   1       10.46       14.83      1.53 o 
   2   3   1      296.70      314.46      3.75 o 
   3   3   1        0.22        1.69      1.67 o 
   4   3   1        3.15        5.19      2.19 o 
   5   3   1       34.30       40.57      3.08 o 
   6   3   1       16.71       13.40      3.17 o 
   7   3   1       79.83       81.07      4.34 o 
   8   3   1      270.02      251.26      7.13 o 
   9   3   1      120.98      124.76      5.96 o 
  10   3   1       49.79       52.74      6.61 o 
  11   3   1       24.80       30.87      5.61 o 
  12   3   1        6.20        3.24      6.32 o 
  13   3   1       11.64        4.31      6.63 o 
 -12   4   1      189.39      210.88     10.27 o 
 -11   4   1      131.76      142.56      6.52 o 
 -10   4   1      145.94      143.51      6.06 o 
  -9   4   1      141.07      143.51      8.53 o 
  -8   4   1       92.48       84.96      5.39 o 
  -7   4   1     1404.08     1361.89     12.24 o 
  -6   4   1       44.16       41.94      2.97 o 
  -5   4   1      874.19      869.52      6.95 o 
  -4   4   1     1312.18     1295.93      8.03 o 
  -3   4   1     1421.27     1438.20      9.84 o 
  -2   4   1     6455.40     6379.26     36.01 o 
  -1   4   1     1999.00     2145.75     10.22 o 
   0   4   1     1432.64     1491.81      9.26 o 
   1   4   1     1029.77      961.89      6.08 o 
   2   4   1     1062.05     1075.55      6.55 o 
   3   4   1     3434.73     3528.08     21.46 o 
   4   4   1      316.82      347.25      4.90 o 
   5   4   1     1976.56     1934.40     14.96 o 
   6   4   1      713.12      665.78      7.49 o 
   7   4   1      834.40      825.97      8.70 o 
   8   4   1      231.58      220.46      6.41 o 
   9   4   1        1.00       -4.19      4.19 o 
  10   4   1      431.26      445.66      8.43 o 
  11   4   1       15.22       20.79      5.34 o 
  12   4   1      117.51      118.27     13.48 o 
 -12   5   1       63.62       53.43      5.74 o 
 -11   5   1      187.75      178.30      7.12 o 
 -10   5   1      750.46      781.70      9.92 o 
  -9   5   1      476.25      467.05      9.85 o 
  -8   5   1      487.82      500.14      7.91 o 
  -7   5   1      484.00      475.30      5.90 o 
  -6   5   1     1510.70     1460.15     11.24 o 
  -5   5   1     1633.58     1525.86     10.29 o 
  -4   5   1     1186.94     1210.19     10.66 o 
  -3   5   1     3086.77     3138.68     18.12 o 
  -2   5   1       90.72       83.96      3.24 o 
  -1   5   1     1591.37     1523.79      9.26 o 
   0   5   1     1396.84     1363.01      8.40 o 
   1   5   1     1691.62     1603.37      9.45 o 
   2   5   1     2364.18     2347.51     15.90 o 
   3   5   1       11.14       13.45      2.76 o 
   4   5   1     2479.78     2380.41     16.83 o 
   5   5   1        1.42        2.28      2.90 o 
   6   5   1     1254.98     1268.36      9.68 o 
   7   5   1      723.07      738.77      8.55 o 
   8   5   1      138.50      143.51      9.55 o 
   9   5   1      698.46      698.07      9.80 o 
  10   5   1       29.73       20.99      4.84 o 
  11   5   1      467.43      484.55     10.74 o 
 -11   6   1       66.47       71.11      7.11 o 
 -10   6   1       46.81       36.65      5.60 o 
  -9   6   1       29.99       29.02      4.30 o 
  -8   6   1       71.17       60.24      4.90 o 
  -7   6   1       17.53       13.80      3.34 o 
  -6   6   1       88.58       92.16      4.54 o 
  -5   6   1       10.68       13.26      3.35 o 
  -4   6   1      242.52      238.13      4.81 o 
  -3   6   1       15.44       15.11      2.28 o 
  -2   6   1        2.74        3.00      1.85 o 
  -1   6   1       78.95       89.99      3.34 o 
   0   6   1       75.48       74.92      4.23 o 
   1   6   1       90.35       99.11      5.75 o 
   2   6   1       45.26       53.56      2.23 o 
   3   6   1      101.14      105.78      3.05 o 
   4   6   1       13.01       26.06      3.10 o 
   5   6   1      351.46      324.33      4.96 o 
   6   6   1       80.13       90.10      5.49 o 
   7   6   1       65.90       65.70      4.05 o 
   8   6   1       40.22       44.43      4.75 o 
   9   6   1       89.57       99.81      5.16 o 
  10   6   1       26.52       27.43      5.68 o 
  11   6   1        0.24        3.63      4.85 o 
  -9   7   1       29.51       27.87      7.06 o 
  -8   7   1       58.11       53.11      4.88 o 
  -7   7   1      200.00      199.54      8.00 o 
  -6   7   1       36.93       44.28      3.49 o 
  -5   7   1      130.98      130.64      4.03 o 
  -4   7   1       94.06       93.35      6.13 o 
  -3   7   1       68.90       68.17      2.84 o 
  -2   7   1        5.37        7.51      2.16 o 
  -1   7   1      167.90      163.47      3.74 o 
   0   7   1       78.90       93.58      2.86 o 
   1   7   1       24.84       29.57      2.81 o 
   2   7   1       87.60       86.20      2.93 o 
   3   7   1      185.52      193.93      3.51 o 
   4   7   1      127.25      134.80      4.53 o 
   5   7   1        1.71        2.20      3.40 o 
   6   7   1      167.80      162.77      5.92 o 
   7   7   1        1.63       -1.46      3.45 o 
   8   7   1      156.26      159.87      5.88 o 
   9   7   1      242.92      246.33      7.11 o 
  -8   8   1        1.41        2.93      4.93 o 
  -7   8   1      720.19      717.84      9.15 o 
  -6   8   1      334.81      335.04      4.84 o 
  -5   8   1      751.80      770.15      7.56 o 
  -4   8   1     1036.22     1026.74      8.91 o 
  -3   8   1        8.28       13.36      3.14 o 
  -2   8   1     1759.97     1740.83     13.13 o 
  -1   8   1      348.47      347.46      4.84 o 
   0   8   1     1884.61     1878.33     11.91 o 
   1   8   1     1732.66     1727.42     12.76 o 
   2   8   1      185.22      184.53      8.97 o 
   3   8   1     1552.30     1526.48     11.66 o 
   4   8   1       40.90       41.16      3.25 o 
   5   8   1      995.77      980.42      8.07 o 
   6   8   1      327.13      320.75      5.67 o 
   7   8   1      348.19      341.58      7.86 o 
   8   8   1      553.92      544.59      9.26 o 
  -6   9   1      194.34      203.56      7.33 o 
  -5   9   1       77.14       74.08      9.00 o 
  -4   9   1      174.51      167.39      8.30 o 
  -3   9   1      133.58      138.07      5.22 o 
  -2   9   1       29.73       21.55      3.24 o 
  -1   9   1      706.96      668.39      7.28 o 
   0   9   1      133.16      132.75      6.50 o 
   1   9   1      127.48      132.42      4.37 o 
   2   9   1      284.18      273.80      7.40 o 
   3   9   1       23.13       18.63      4.73 o 
   4   9   1      361.18      356.30      8.63 o 
   5   9   1       37.55       32.17      4.14 o 
   6   9   1      133.41      134.09      6.76 o 
  -1  10   1       12.07       23.23      9.61 o 
   0  10   1       28.84       21.66      4.53 o 
   1  10   1        4.95       14.21      4.11 o 
 -13   0   2      576.54      611.46     26.08 o 
 -12   0   2      165.18      148.49     26.32 o 
 -11   0   2      782.55      791.58     15.16 o 
 -10   0   2       12.83       13.52      7.90 o 
  -9   0   2     2337.85     2252.17     39.24 o 
  -8   0   2      312.12      311.88      8.65 o 
  -7   0   2     4883.80     5075.67     47.17 o 
  -6   0   2     5543.19     5323.59     53.86 o 
  -5   0   2      506.96      550.83     10.62 o 
  -4   0   2    54327.31    57923.45    775.92 o 
  -3   0   2     1721.52     1774.40     16.52 o 
  -2   0   2    18236.55    19435.39    191.14 o 
   2   0   2    10206.87    11330.82    101.20 o 
   3   0   2    25307.22    26333.49    287.41 o 
   4   0   2    13978.94    15014.23    150.64 o 
   5   0   2     3018.47     2959.74     32.14 o 
   6   0   2    11768.13    11713.07    114.42 o 
   7   0   2      342.94      309.33      8.49 o 
   8   0   2     3136.00     3024.22     31.66 o 
   9   0   2     6327.26     6144.36     64.30 o 
  10   0   2     2108.46     2058.50     30.05 o 
  11   0   2     1019.43      913.15     42.47 o 
  12   0   2       40.04       37.86     11.22 o 
  13   0   2      624.04      650.29     18.12 o 
 -13   1   2       21.69       25.88      6.95 o 
 -12   1   2       18.36       24.97      6.23 o 
 -11   1   2       10.21        8.93      5.25 o 
 -10   1   2      267.09      268.82     11.00 o 
  -9   1   2      141.52      144.07      6.14 o 
  -8   1   2       13.74       10.31      3.60 o 
  -7   1   2       54.28       56.29      4.70 o 
  -6   1   2      276.80      250.43      4.78 o 
  -5   1   2     4614.92     5088.07     30.93 o 
  -4   1   2      893.08      945.61      7.72 o 
  -3   1   2        6.49        7.56      1.84 o 
  -2   1   2        5.25        5.36      1.26 o 
  -1   1   2     2785.56     3080.21     40.71 o 
   0   1   2     6639.81     7090.15     45.78 o 
   1   1   2       36.69       45.78      1.48 o 
   2   1   2       60.92       54.65      2.42 o 
   3   1   2      501.09      561.83      5.31 o 
   4   1   2     3815.33     3902.03     23.37 o 
   5   1   2      390.78      340.48      5.28 o 
   6   1   2     1556.96     1573.04     16.93 o 
   7   1   2     1302.16     1281.91     14.50 o 
   8   1   2     1214.17     1142.45     12.28 o 
   9   1   2     3792.61     3806.25     29.47 o 
  10   1   2       58.76       54.71      8.20 o 
  11   1   2      138.04      138.87      7.14 o 
  12   1   2      192.59      197.34      8.98 o 
  13   1   2        5.87       11.47      6.50 o 
 -13   2   2        1.74       10.28      7.78 o 
 -12   2   2       21.25       32.68      5.68 o 
 -11   2   2       41.18       51.56      7.64 o 
 -10   2   2        9.45        2.06      4.46 o 
  -9   2   2      484.04      465.38      8.39 o 
  -8   2   2       75.67       81.81      4.39 o 
  -7   2   2       43.15       35.52      3.76 o 
  -6   2   2      119.72      148.32      4.46 o 
  -5   2   2        6.49        3.28      2.26 o 
  -4   2   2      883.27      865.38      6.12 o 
  -3   2   2       12.63       10.81      1.92 o 
  -2   2   2     1133.81     1240.72     14.73 o 
  -1   2   2      461.55      490.69      3.13 o 
   0   2   2    52002.16    53586.34    530.50 o 
   1   2   2        3.82        6.46      1.54 o 
   2   2   2     3106.12     3220.34     16.99 o 
   3   2   2      581.28      548.66      5.32 o 
   4   2   2       51.45       56.20      3.44 o 
   5   2   2      313.56      310.94      5.46 o 
   6   2   2      641.38      594.60      8.05 o 
   7   2   2      225.96      225.54      5.93 o 
   8   2   2       30.81       23.04      4.41 o 
   9   2   2      104.74      122.30      9.20 o 
  10   2   2      166.95      164.24     17.53 o 
  11   2   2        0.66       -1.47      5.23 o 
  12   2   2        0.22       -0.58      5.67 o 
  13   2   2       95.44      107.17     14.26 o 
 -13   3   2      221.53      255.92      8.75 o 
 -12   3   2      320.81      314.95     21.88 o 
 -11   3   2        0.01        8.08      4.73 o 
 -10   3   2     1338.42     1332.64     13.25 o 
  -9   3   2      615.86      606.44     10.66 o 
  -8   3   2     1046.80     1032.29     11.09 o 
  -7   3   2     2008.75     2006.86     15.30 o 
  -6   3   2      154.05      169.45      4.01 o 
  -5   3   2      923.68      735.93      7.84 o 
  -4   3   2        1.32        5.26      1.70 o 
  -3   3   2     4555.04     4366.91     23.34 o 
  -2   3   2      183.42      118.83      1.90 o 
  -1   3   2     1478.65     1451.98      6.28 o 
   0   3   2     8346.78     8378.72     58.27 o 
   1   3   2     8173.42     9393.14     48.68 o 
   2   3   2     6832.14     6648.67     35.96 o 
   3   3   2        4.01        4.66      1.84 o 
   4   3   2     2194.08     1925.96     11.23 o 
   5   3   2     2935.95     3005.78     21.15 o 
   6   3   2     1361.12     1339.38     10.88 o 
   7   3   2     3212.47     3249.46     22.95 o 
   8   3   2       25.09       24.85      4.34 o 
   9   3   2      835.26      834.39     11.98 o 
  10   3   2       20.04       25.05      5.60 o 
  11   3   2      533.16      553.12     10.82 o 
  12   3   2      387.66      409.05     11.14 o 
  13   3   2        0.25       -0.20      5.99 o 
 -12   4   2       69.06       79.81      6.66 o 
 -11   4   2      508.01      489.35     10.64 o 
 -10   4   2        0.63        5.42      4.47 o 
  -9   4   2     1866.88     1853.62     16.71 o 
  -8   4   2      269.30      268.72      6.22 o 
  -7   4   2      301.60      296.50      7.40 o 
  -6   4   2     2074.26     2052.46     14.11 o 
  -5   4   2        1.81        5.94      2.20 o 
  -4   4   2     3066.17     3058.90     16.51 o 
  -3   4   2      721.05      728.64      5.90 o 
  -2   4   2     2753.01     2802.18     13.76 o 
  -1   4   2     4272.47     4441.00     20.99 o 
   0   4   2      648.98      616.77      5.44 o 
   1   4   2     3327.26     3407.47     15.32 o 
   2   4   2      396.17      401.49      6.13 o 
   3   4   2      269.29      222.18      3.77 o 
   4   4   2     6138.62     6378.49     37.61 o 
   5   4   2      845.17      844.11      7.57 o 
   6   4   2      795.44      772.50     10.31 o 
   7   4   2       76.54       78.82      4.47 o 
   8   4   2      115.08      116.95      5.68 o 
   9   4   2        1.49        7.01      5.43 o 
  10   4   2      167.82      196.76      8.49 o 
  11   4   2      128.28      131.31      7.01 o 
  12   4   2       17.83       22.77      6.03 o 
 -12   5   2        2.83        5.96      6.54 o 
 -11   5   2        9.41        3.31      3.82 o 
 -10   5   2       64.08       51.42      5.24 o 
  -9   5   2       16.56       14.14      5.25 o 
  -8   5   2      481.21      486.40      6.53 o 
  -7   5   2       88.54      102.67      4.69 o 
  -6   5   2       16.92       22.79      3.72 o 
  -5   5   2       73.58       81.40      5.85 o 
  -4   5   2       14.43       12.29      2.38 o 
  -3   5   2      109.57      116.81      3.62 o 
  -2   5   2      109.72      105.68      2.68 o 
  -1   5   2       71.57       78.41      4.32 o 
   0   5   2        6.04        6.35      1.99 o 
   1   5   2      229.97      273.02      3.10 o 
   2   5   2        0.39        0.65      1.79 o 
   3   5   2        8.44       15.21      2.68 o 
   4   5   2      180.14      176.86      4.29 o 
   5   5   2      261.72      279.99      4.83 o 
   6   5   2        2.12        4.59      3.84 o 
   7   5   2       75.38       76.13      4.29 o 
   8   5   2        4.98        5.69      3.79 o 
   9   5   2        3.42        3.48      3.79 o 
  10   5   2        4.59        1.32      3.90 o 
  11   5   2        0.15        7.88      4.59 o 
 -11   6   2      237.05      231.03      7.46 o 
 -10   6   2      212.08      200.71      7.56 o 
  -9   6   2      818.33      824.55      9.17 o 
  -8   6   2      204.62      205.10     10.77 o 
  -7   6   2      126.30      124.15      3.66 o 
  -6   6   2     1695.44     1696.99     12.02 o 
  -5   6   2        0.66        3.91      3.02 o 
  -4   6   2     2563.92     2578.36     15.90 o 
  -3   6   2      723.98      721.55      5.19 o 
  -2   6   2     1031.82     1045.19      6.67 o 
  -1   6   2     3098.52     3143.12     19.67 o 
   0   6   2       59.71       58.54      3.27 o 
   1   6   2     1934.82     1951.70     11.80 o 
   2   6   2      318.10      288.33      5.24 o 
   3   6   2     1023.40     1059.29      8.74 o 
   4   6   2      407.53      390.26      6.87 o 
   5   6   2      395.46      375.34      6.34 o 
   6   6   2      393.11      391.29      6.42 o 
   7   6   2       20.77       22.56      3.87 o 
   8   6   2      332.09      336.01      8.64 o 
   9   6   2       46.54       40.02      4.47 o 
  10   6   2      172.65      175.06     11.23 o 
  -9   7   2       66.59       67.28      4.73 o 
  -8   7   2      129.22      135.36      6.06 o 
  -7   7   2      262.95      272.01      6.46 o 
  -6   7   2        2.51       -2.79      3.11 o 
  -5   7   2      763.16      752.13      6.18 o 
  -4   7   2        0.84        3.34      1.77 o 
  -3   7   2      167.66      172.68      2.91 o 
  -2   7   2      350.99      353.61      4.57 o 
  -1   7   2      375.19      373.11      5.22 o 
   0   7   2      354.95      342.57      4.01 o 
   1   7   2       75.73       78.48      5.26 o 
   2   7   2      401.82      410.79      5.27 o 
   3   7   2        4.22        2.75      2.13 o 
   4   7   2      509.34      507.40      5.34 o 
   5   7   2       23.48       24.70      4.11 o 
   6   7   2      233.06      232.68      5.81 o 
   7   7   2      201.69      185.76      6.47 o 
   8   7   2       73.61       68.52      6.60 o 
   9   7   2      280.76      289.10      8.23 o 
  -8   8   2       23.09       29.87      5.76 o 
  -7   8   2        9.52        4.22      4.52 o 
  -6   8   2        0.27        0.42      2.37 o 
  -5   8   2       21.38       25.07      2.65 o 
  -4   8   2      138.15      133.49      3.88 o 
  -3   8   2       70.09       70.29      4.33 o 
  -2   8   2       26.58       27.20      2.59 o 
  -1   8   2       79.94       88.41      6.02 o 
   0   8   2       15.51       18.90      2.61 o 
   1   8   2       11.01       12.10      2.90 o 
   2   8   2        2.54        1.81      2.39 o 
   3   8   2        0.05        0.80      2.62 o 
   4   8   2        1.06       -1.71      2.48 o 
   5   8   2       17.08       17.21      3.27 o 
   6   8   2        1.87        1.78      3.05 o 
   7   8   2        1.99        2.15      4.84 o 
   8   8   2        1.55       -1.14      5.06 o 
  -6   9   2        0.34        0.41      5.70 o 
  -5   9   2      609.62      593.38     24.93 o 
  -4   9   2       54.67       40.17      9.23 o 
  -3   9   2      226.45      248.85     11.54 o 
  -2   9   2      151.23      158.76      3.71 o 
  -1   9   2       44.71       52.67      4.42 o 
   0   9   2      560.10      532.16      5.34 o 
   1   9   2        0.77        0.49      2.16 o 
   2   9   2      534.88      514.41      8.80 o 
   3   9   2      129.99      131.63      4.53 o 
   4   9   2      233.07      230.25      6.27 o 
   5   9   2      300.99      313.67      7.41 o 
   6   9   2       32.01       24.96      5.79 o 
  -1  10   2      373.45      374.36     14.16 o 
   0  10   2        7.09       12.55      5.73 o 
   1  10   2      525.60      500.38      8.76 o 
 -13   1   3        0.87        5.61      6.14 o 
 -12   1   3      323.59      334.43     11.52 o 
 -11   1   3      422.14      446.46      9.00 o 
 -10   1   3       52.63       55.37      5.56 o 
  -9   1   3      398.52      422.68     10.86 o 
  -8   1   3       58.86       44.16      4.06 o 
  -7   1   3     1667.54     1724.29     13.54 o 
  -6   1   3       23.25        6.17      2.51 o 
  -5   1   3     1052.29      899.23      7.96 o 
  -4   1   3     2041.89     1987.59     12.87 o 
  -3   1   3      244.64      252.94      4.46 o 
  -2   1   3      874.70      773.97      5.53 o 
  -1   1   3      965.75      991.63      5.40 o 
   0   1   3    15506.61    16329.09    108.80 o 
   1   1   3      213.79      253.16      3.75 o 
   2   1   3     2792.78     2802.10     16.15 o 
   3   1   3     1670.32     1566.61     10.83 o 
   4   1   3      331.14      286.30      5.08 o 
   5   1   3     6137.50     6269.07     42.13 o 
   6   1   3      176.87      160.88      4.67 o 
   7   1   3     2078.09     2033.42     15.75 o 
   8   1   3      130.28      142.78      6.36 o 
   9   1   3      935.99      909.70     13.94 o 
  10   1   3      932.00      917.62     11.82 o 
  11   1   3        0.21        0.72      6.79 o 
  12   1   3      265.26      267.74      9.21 o 
  13   1   3      117.02      143.96      8.98 o 
 -13   2   3      459.12      430.42     10.98 o 
 -12   2   3       11.45       15.48      5.88 o 
 -11   2   3      357.92      369.18     10.40 o 
 -10   2   3      603.25      601.71      9.57 o 
  -9   2   3        2.48        2.92      4.33 o 
  -8   2   3     1006.82      978.71     10.17 o 
  -7   2   3       63.09       65.53      4.20 o 
  -6   2   3     1744.83     1576.93     11.00 o 
  -5   2   3     4395.03     4485.42     27.63 o 
  -4   2   3     1785.09     1644.34     10.24 o 
  -3   2   3     1414.47     1266.92      8.82 o 
  -2   2   3      916.65      879.36      5.10 o 
  -1   2   3     3206.95     3227.72     43.49 o 
   0   2   3    23204.27    25061.14    179.30 o 
   1   2   3     4718.40     4987.30     53.12 o 
   2   2   3     1976.98     1789.19      9.70 o 
   3   2   3      366.31      305.74      3.53 o 
   4   2   3     6547.72     6967.06     43.74 o 
   5   2   3      138.86      139.37      3.86 o 
   6   2   3     2584.06     2452.88     18.04 o 
   7   2   3       35.03       45.16      4.38 o 
   8   2   3      205.43      192.09      8.59 o 
   9   2   3     2536.06     2469.10     23.56 o 
  10   2   3      546.10      563.99     11.48 o 
  11   2   3      557.31      540.37     11.09 o 
  12   2   3        0.59        1.95      5.39 o 
  13   2   3      216.65      207.11     10.53 o 
 -13   3   3        9.58       15.93      7.94 o 
 -12   3   3        0.35       -1.81      4.46 o 
 -11   3   3       36.67       38.76      5.77 o 
 -10   3   3       47.32       44.34      4.79 o 
  -9   3   3       63.59       90.85     12.13 o 
  -8   3   3      148.55      140.19      4.66 o 
  -7   3   3      123.88      121.69      4.00 o 
  -6   3   3      288.31      309.58      5.16 o 
  -5   3   3       42.83       53.66      3.20 o 
  -4   3   3     1282.88     1364.88     10.15 o 
  -3   3   3       64.71       87.70      2.90 o 
  -2   3   3     1952.54     1912.83      9.44 o 
  -1   3   3     6954.17     7927.35     57.18 o 
   0   3   3       14.47       12.47      1.18 o 
   1   3   3     3195.11     3658.19     18.67 o 
   2   3   3     1065.51     1120.88      7.07 o 
   3   3   3      483.35      457.41      4.85 o 
   4   3   3     2343.10     2577.91     15.74 o 
   5   3   3        2.28        4.58      2.59 o 
   6   3   3       12.91        6.99      3.90 o 
   7   3   3        2.98        4.36      4.00 o 
   8   3   3      214.85      223.03      6.72 o 
   9   3   3       28.05       32.67      5.04 o 
  10   3   3       32.40       28.28      6.68 o 
  11   3   3        6.03        6.07      6.28 o 
  12   3   3        6.92        8.84      6.44 o 
 -12   4   3        3.31        6.50      4.76 o 
 -11   4   3      200.17      203.39     10.53 o 
 -10   4   3      836.81      789.01     11.00 o 
  -9   4   3     1570.54     1542.33     13.67 o 
  -8   4   3      506.72      524.87      7.20 o 
  -7   4   3        6.08        0.49      2.69 o 
  -6   4   3     1846.11     1862.77     15.68 o 
  -5   4   3      359.39      345.29      4.10 o 
  -4   4   3     2234.83     2225.23     12.74 o 
  -3   4   3      950.00      915.64      5.83 o 
  -2   4   3     2061.25     2071.70      9.98 o 
  -1   4   3     7890.24     8699.24     43.98 o 
   0   4   3     1474.33     1754.69      9.60 o 
   1   4   3      686.96      645.26      4.57 o 
   2   4   3     1248.89     1333.79      8.73 o 
   3   4   3     3119.26     3087.30     25.72 o 
   4   4   3     1432.34     1285.36     10.43 o 
   5   4   3       88.97      117.66      5.39 o 
   6   4   3     1874.85     1844.34     13.49 o 
   7   4   3       91.93      102.36      5.20 o 
   8   4   3      277.06      278.44      5.87 o 
   9   4   3      326.31      312.30      9.99 o 
  10   4   3      111.01      128.60      7.87 o 
  11   4   3      183.91      165.76     15.73 o 
  12   4   3        0.21       -0.58      5.72 o 
 -11   5   3      135.26      127.80      6.10 o 
 -10   5   3      820.21      810.37      9.90 o 
  -9   5   3     1901.90     1896.16     15.11 o 
  -8   5   3      788.79      777.98      8.06 o 
  -7   5   3     1939.07     1894.78     14.43 o 
  -6   5   3      109.46      114.75      5.29 o 
  -5   5   3     2981.75     2997.54     17.85 o 
  -4   5   3     2024.40     2052.93     12.59 o 
  -3   5   3     1519.29     1578.87      9.07 o 
  -2   5   3     3675.30     3677.58     17.94 o 
  -1   5   3      289.89      302.09      3.72 o 
   0   5   3     7612.90     7909.65     46.20 o 
   1   5   3       48.48       47.83      4.11 o 
   2   5   3     2284.42     2271.51     12.24 o 
   3   5   3     1505.56     1433.21     11.79 o 
   4   5   3      174.24      170.42      4.29 o 
   5   5   3     3975.81     3958.41     25.77 o 
   6   5   3       33.23       32.88      3.64 o 
   7   5   3      989.69      983.70     12.29 o 
   8   5   3      285.30      289.36      7.04 o 
   9   5   3      296.67      297.06      6.96 o 
  10   5   3      414.15      425.25     14.32 o 
  11   5   3        8.40        9.27      5.79 o 
 -11   6   3       26.42       22.11      4.21 o 
 -10   6   3       47.90       61.83      7.75 o 
  -9   6   3      202.80      187.72      6.85 o 
  -8   6   3      200.54      220.40      6.16 o 
  -7   6   3        5.41        4.45      2.81 o 
  -6   6   3       77.55       80.10      3.28 o 
  -5   6   3        5.57        9.77      2.83 o 
  -4   6   3      466.89      473.88      4.75 o 
  -3   6   3       82.47       89.86      2.94 o 
  -2   6   3        1.80        1.97      1.92 o 
  -1   6   3      107.77      103.95      3.49 o 
   0   6   3      818.99      839.76      7.11 o 
   1   6   3      880.31      893.37      6.62 o 
   2   6   3       15.81       15.11      2.00 o 
   3   6   3      155.61      146.12      3.48 o 
   4   6   3      180.04      175.21      4.18 o 
   5   6   3      132.53      126.80      4.53 o 
   6   6   3      180.37      166.03      8.93 o 
   7   6   3        5.87        9.56      3.42 o 
   8   6   3      128.38      123.53      8.20 o 
   9   6   3        8.56       11.68      4.54 o 
  10   6   3       50.60       48.65      6.22 o 
  -9   7   3        1.32       -1.12      3.23 o 
  -8   7   3       86.84       87.62      4.23 o 
  -7   7   3      240.75      239.91      5.85 o 
  -6   7   3       21.39       14.20      3.97 o 
  -5   7   3      210.00      205.26      3.58 o 
  -4   7   3       18.74       18.67      3.16 o 
  -3   7   3       62.46       67.96      3.48 o 
  -2   7   3       18.47       19.04      1.95 o 
  -1   7   3      164.12      171.02      6.53 o 
   0   7   3      264.47      256.19      4.85 o 
   1   7   3        1.65        1.19      2.17 o 
   2   7   3      166.43      169.84      3.99 o 
   3   7   3      179.71      180.10      3.42 o 
   4   7   3      193.42      194.58      6.50 o 
   5   7   3       44.68       57.61      3.84 o 
   6   7   3        0.16       -3.24      3.24 o 
   7   7   3      252.47      258.02      6.85 o 
   8   7   3       56.33       51.16      5.64 o 
   9   7   3       60.31       50.42      5.63 o 
  -8   8   3      290.35      280.78      9.45 o 
  -7   8   3        1.11        2.82      4.64 o 
  -6   8   3     1436.59     1418.14     14.61 o 
  -5   8   3      374.38      379.74      5.16 o 
  -4   8   3     1298.53     1273.70      9.35 o 
  -3   8   3      948.09      941.86      8.03 o 
  -2   8   3       19.02       17.56      2.55 o 
  -1   8   3     1744.50     1753.20     11.44 o 
   0   8   3      265.84      259.52      6.85 o 
   1   8   3     1119.77     1125.24      9.27 o 
   2   8   3      864.48      844.98      7.13 o 
   3   8   3      233.97      228.74      6.13 o 
   4   8   3     1197.12     1198.78      9.95 o 
   5   8   3        0.79        1.04      3.43 o 
   6   8   3      473.12      477.00     10.40 o 
   7   8   3      166.51      166.24      5.91 o 
   8   8   3      224.68      230.78      9.40 o 
  -6   9   3       34.64       30.28      5.58 o 
  -5   9   3      518.24      503.08     22.16 o 
  -4   9   3        1.12        5.54     14.77 o 
  -3   9   3      171.66      179.59     18.93 o 
  -2   9   3      199.58      183.83      9.93 o 
  -1   9   3        2.05        6.44      2.25 o 
   0   9   3      206.55      204.01      4.96 o 
   1   9   3       14.07        7.84      2.42 o 
   2   9   3      244.23      234.83      5.13 o 
   3   9   3      105.36      109.51      7.80 o 
   4   9   3       82.76       74.49      4.16 o 
   5   9   3      197.83      205.47      5.28 o 
 -13   0   4      325.42      275.79     21.52 o 
 -12   0   4      303.91      314.83     31.39 o 
 -11   0   4      151.06      191.24     11.38 o 
 -10   0   4     1131.42     1114.18     16.31 o 
  -9   0   4        3.60        2.29      6.29 o 
  -8   0   4     3583.63     3469.32     41.75 o 
  -7   0   4     1752.54     1622.38     19.41 o 
  -6   0   4     1130.74      922.96     10.43 o 
  -5   0   4    10724.76    11380.94    106.75 o 
  -4   0   4     1948.82     2062.80     16.98 o 
  -3   0   4    15463.42    16111.75    155.72 o 
  -2   0   4    11653.36    12770.41    115.89 o 
  -1   0   4     6140.87     6418.17     51.53 o 
   0   0   4      510.37      480.01      3.34 o 
   1   0   4     8974.13     9632.61     86.09 o 
   2   0   4    33738.68    34597.15    402.03 o 
   3   0   4      168.93      217.68      5.55 o 
   4   0   4     9359.21     9554.38     87.82 o 
   5   0   4     3400.38     3486.86     31.34 o 
   6   0   4     2588.43     2455.95     24.16 o 
   7   0   4     1629.13     1620.11     40.17 o 
   8   0   4      360.49      311.07     10.12 o 
   9   0   4     2073.69     2036.57     29.46 o 
  10   0   4        8.43       12.93      8.90 o 
  11   0   4      372.89      364.10     33.24 o 
  12   0   4      351.61      329.43     21.47 o 
  13   0   4       82.00      101.85     15.20 o 
 -13   1   4       16.96       12.21      5.83 o 
 -12   1   4       42.65       43.08      6.45 o 
 -11   1   4       69.34       90.86      6.27 o 
 -10   1   4        9.55        7.61      4.45 o 
  -9   1   4       55.45       62.46      5.01 o 
  -8   1   4       12.13        9.46      4.26 o 
  -7   1   4      549.61      569.39      7.08 o 
  -6   1   4       15.66        4.31      2.31 o 
  -5   1   4     1858.77     2320.43     15.43 o 
  -4   1   4     1060.08     1090.17      7.37 o 
  -3   1   4     5679.65     6075.76     73.50 o 
  -2   1   4     1067.68     1041.65      6.45 o 
  -1   1   4      817.56      947.29      4.26 o 
   0   1   4     3129.51     3351.60     38.99 o 
   1   1   4     1052.51     1139.57      6.22 o 
   2   1   4     6872.17     7182.47     45.43 o 
   3   1   4     4564.96     4494.37     27.69 o 
   4   1   4      770.43      824.20      7.51 o 
   5   1   4     5148.60     5381.98     35.35 o 
   6   1   4      260.69      244.00      6.49 o 
   7   1   4     2273.31     2197.11     16.79 o 
   8   1   4       14.53       19.49      5.06 o 
   9   1   4      689.83      682.17     10.15 o 
  10   1   4      448.19      449.27     10.01 o 
  11   1   4        2.35       -1.16      7.53 o 
  12   1   4      225.56      251.15     13.73 o 
  13   1   4      166.12      173.96     10.59 o 
 -13   2   4      121.27      147.94     12.59 o 
 -12   2   4      112.10      136.60      9.26 o 
 -11   2   4       38.68       31.43      5.21 o 
 -10   2   4      272.29      248.90      9.20 o 
  -9   2   4        4.71       13.54      3.96 o 
  -8   2   4       55.09       63.78      4.93 o 
  -7   2   4      149.23      145.25      4.13 o 
  -6   2   4        2.89        7.07      2.64 o 
  -5   2   4       88.49       76.02      3.40 o 
  -4   2   4     1897.99     2084.60     12.44 o 
  -3   2   4      401.92      404.61      3.68 o 
  -2   2   4      609.37      652.19      4.54 o 
  -1   2   4      814.31     1007.64     10.07 o 
   0   2   4      355.47      369.02      6.86 o 
   1   2   4      191.58      199.88      4.19 o 
   2   2   4      814.22      838.18      6.30 o 
   3   2   4     1780.73     1877.41     11.50 o 
   4   2   4      289.04      391.35      6.42 o 
   5   2   4      113.02       86.39      3.75 o 
   6   2   4      471.63      485.91      6.58 o 
   7   2   4       48.08       49.03      4.43 o 
   8   2   4      294.88      294.45      7.03 o 
   9   2   4     1366.14     1308.40     14.77 o 
  10   2   4      156.45      151.75     12.62 o 
  11   2   4       58.28       66.58      6.66 o 
  12   2   4        3.21        3.26      6.84 o 
  13   2   4       22.04       25.90      7.41 o 
 -13   3   4      187.13      192.85     11.82 o 
 -12   3   4      107.23      120.49     11.53 o 
 -11   3   4      622.41      601.29     11.13 o 
 -10   3   4       27.21       19.21      4.75 o 
  -9   3   4     2017.16     1939.66     18.84 o 
  -8   3   4      370.76      359.64      6.39 o 
  -7   3   4     1042.47     1055.92     10.14 o 
  -6   3   4      874.40      785.18      9.90 o 
  -5   3   4     1314.80     1341.36      9.36 o 
  -4   3   4     2935.75     2821.66     18.66 o 
  -3   3   4      650.05      714.53      4.10 o 
  -2   3   4     6272.84     6186.09     69.00 o 
  -1   3   4     1814.13     1759.44      7.42 o 
   0   3   4    11566.39    12684.48     76.26 o 
   1   3   4     3317.90     3197.42     16.68 o 
   2   3   4     1148.35     1128.68      7.27 o 
   3   3   4     4904.34     4642.13     25.37 o 
   4   3   4        2.68        5.42      2.56 o 
   5   3   4     4706.29     4691.64     27.49 o 
   6   3   4      714.61      726.68      8.71 o 
   7   3   4     2122.06     2100.29     16.62 o 
   8   3   4     2599.48     2574.06     20.36 o 
   9   3   4       54.17       54.99      7.08 o 
  10   3   4     1261.98     1258.46     14.29 o 
  11   3   4      182.28      178.75     11.15 o 
  12   3   4      245.32      243.60     11.29 o 
 -12   4   4       31.44       40.00      5.28 o 
 -11   4   4       48.45       39.04      5.71 o 
 -10   4   4      843.99      836.26     10.85 o 
  -9   4   4        1.73       -2.74      3.67 o 
  -8   4   4     1485.98     1464.22     11.92 o 
  -7   4   4      405.87      370.29      6.94 o 
  -6   4   4     1571.33     1548.24     16.70 o 
  -5   4   4     2877.81     2880.57     16.27 o 
  -4   4   4      246.73      267.79      3.13 o 
  -3   4   4     4048.77     4012.57     21.82 o 
  -2   4   4      348.62      381.09      3.82 o 
  -1   4   4     2348.81     2265.87     15.07 o 
   0   4   4    15763.53    17522.38    112.14 o 
   1   4   4     1430.33     1463.42      7.92 o 
   2   4   4     1777.35     1690.08     10.20 o 
   3   4   4      236.37      271.07      4.60 o 
   4   4   4      624.85      509.18      6.15 o 
   5   4   4      664.24      631.65      6.40 o 
   6   4   4      162.42      164.32      5.46 o 
   7   4   4      515.02      487.33      7.20 o 
   8   4   4        5.70        4.76      3.88 o 
   9   4   4      755.07      750.98      9.43 o 
  10   4   4        0.18        2.39      4.50 o 
  11   4   4      208.04      217.64      9.15 o 
  12   4   4        1.07        1.05      6.37 o 
 -11   5   4        0.22        3.61      5.66 o 
 -10   5   4       19.22       20.06      6.35 o 
  -9   5   4      114.00      133.53      5.87 o 
  -8   5   4       11.70       10.53      3.70 o 
  -7   5   4       36.31       33.98      4.32 o 
  -6   5   4      108.76      110.18      3.03 o 
  -5   5   4      171.26      177.92      3.91 o 
  -4   5   4        0.58        5.45      2.85 o 
  -3   5   4       23.69       27.09      1.77 o 
  -2   5   4       96.39      116.04      2.31 o 
  -1   5   4      764.54      794.33      5.47 o 
   0   5   4       13.99        9.98      1.94 o 
   1   5   4      508.99      564.51      4.37 o 
   2   5   4      134.96      154.74      4.77 o 
   3   5   4       41.83       50.00      4.84 o 
   4   5   4       30.54       30.88      3.46 o 
   5   5   4        1.44        1.38      3.24 o 
   6   5   4        1.44        1.21      2.96 o 
   7   5   4       38.79       42.76      4.39 o 
   8   5   4       17.98       16.48      4.30 o 
   9   5   4       28.73       29.94      5.11 o 
  10   5   4       30.14       33.18      5.10 o 
  11   5   4        2.80       -1.91      4.60 o 
 -11   6   4       42.14       40.92      5.26 o 
 -10   6   4      729.13      717.19     12.77 o 
  -9   6   4       57.26       59.72      5.00 o 
  -8   6   4      860.17      855.44      8.63 o 
  -7   6   4      843.71      835.30      8.42 o 
  -6   6   4      887.33      898.71      8.09 o 
  -5   6   4     2566.88     2612.83     17.13 o 
  -4   6   4        1.35        0.98      1.35 o 
  -3   6   4     3193.56     3228.19     17.13 o 
  -2   6   4      872.30      851.16      5.97 o 
  -1   6   4      771.89      768.94      9.26 o 
   0   6   4     2084.89     2155.17     13.10 o 
   1   6   4       30.46       48.26      3.23 o 
   2   6   4     1953.98     1970.11     12.07 o 
   3   6   4      308.35      318.03      4.26 o 
   4   6   4     1617.55     1634.88     12.26 o 
   5   6   4      446.09      442.04      7.00 o 
   6   6   4      202.04      218.64      6.13 o 
   7   6   4      740.68      730.62      9.30 o 
   8   6   4        1.16       -1.92      4.47 o 
   9   6   4      290.92      286.54      8.56 o 
  10   6   4       17.15       10.92      5.00 o 
  -9   7   4      621.07      614.39     17.71 o 
  -8   7   4       50.46       52.64      4.06 o 
  -7   7   4      112.19      120.14      5.37 o 
  -6   7   4      670.56      683.37      5.64 o 
  -5   7   4      341.23      354.15      6.71 o 
  -4   7   4      936.07      930.31      6.48 o 
  -3   7   4        0.19        1.41      1.38 o 
  -2   7   4      269.81      291.79      8.13 o 
  -1   7   4      247.05      264.96      6.92 o 
   0   7   4      651.38      638.60      5.32 o 
   1   7   4      241.53      243.49      4.06 o 
   2   7   4      242.63      238.11      4.26 o 
   3   7   4      660.39      658.55      5.59 o 
   4   7   4       78.94       66.60      4.36 o 
   5   7   4     1315.16     1297.04     11.56 o 
   6   7   4      112.66      114.73      4.66 o 
   7   7   4       84.38       96.62     13.30 o 
   8   7   4      376.69      385.66     16.59 o 
   9   7   4       25.99       19.40      5.25 o 
  -8   8   4      101.37       99.16      8.66 o 
  -7   8   4        1.32        3.97      4.18 o 
  -6   8   4       40.59       44.97      5.82 o 
  -5   8   4       46.03       34.08      9.35 o 
  -4   8   4        0.54        5.97      3.90 o 
  -3   8   4        2.82        2.02      2.73 o 
  -2   8   4       70.95       68.59      3.16 o 
  -1   8   4       11.81       17.58      2.13 o 
   0   8   4       15.04       17.50      2.06 o 
   1   8   4        2.01        2.93      3.09 o 
   2   8   4        3.63        3.45      2.78 o 
   3   8   4        1.84        7.03      4.01 o 
   4   8   4        1.75        1.23      2.68 o 
   5   8   4        7.25        6.08      2.78 o 
   6   8   4        4.64        5.03      4.60 o 
   7   8   4        6.76        9.56      4.75 o 
  -5   9   4       21.73       24.93     10.62 o 
  -4   9   4      265.32      272.85     14.31 o 
  -3   9   4        0.49        3.69      7.85 o 
  -2   9   4      418.73      447.73     11.54 o 
  -1   9   4      137.60      144.55     10.02 o 
   0   9   4      211.16      215.29      6.04 o 
   1   9   4      379.11      382.13      9.70 o 
   2   9   4        4.50        4.93      2.89 o 
   3   9   4      404.03      394.15     11.73 o 
   4   9   4       93.54       88.22      4.98 o 
   5   9   4      106.95      115.40      5.17 o 
 -13   1   5      314.21      317.85     16.32 o 
 -12   1   5       34.66       29.80      5.79 o 
 -11   1   5      631.45      651.68      9.52 o 
 -10   1   5      718.88      710.81      9.05 o 
  -9   1   5      600.33      557.70      9.22 o 
  -8   1   5      783.49      809.76     16.33 o 
  -7   1   5       27.52       30.99      3.47 o 
  -6   1   5     1367.45     1193.45     11.39 o 
  -5   1   5      680.96      775.23      6.47 o 
  -4   1   5     5193.35     5272.39     32.22 o 
  -3   1   5     1920.20     1814.96     10.47 o 
  -2   1   5       72.80       49.48      2.12 o 
  -1   1   5       39.50       25.17      1.82 o 
   0   1   5      195.45      197.21      2.90 o 
   1   1   5     1295.10     1222.69     18.66 o 
   2   1   5      197.35      195.10      3.76 o 
   3   1   5     1223.28     1139.75      8.12 o 
   4   1   5      543.82      445.30      5.80 o 
   5   1   5     1630.79     1585.14     12.47 o 
   6   1   5     2500.24     2504.26     20.08 o 
   7   1   5       41.06       30.86      4.89 o 
   8   1   5        9.38        8.66      4.39 o 
   9   1   5      567.30      561.00     10.28 o 
  10   1   5     1024.76      981.91     12.63 o 
  11   1   5      315.58      312.74      9.97 o 
  12   1   5       21.36       23.97      7.48 o 
  13   1   5      161.87      183.76      9.85 o 
 -13   2   5       11.82        7.28      6.07 o 
 -12   2   5      377.33      408.21     14.19 o 
 -11   2   5      127.38      131.65      7.53 o 
 -10   2   5     1571.89     1449.52     14.20 o 
  -9   2   5      337.12      359.37      6.26 o 
  -8   2   5      576.60      595.76      8.80 o 
  -7   2   5     2544.74     2566.13     19.62 o 
  -6   2   5        1.18        7.50      2.34 o 
  -5   2   5     3937.64     3782.51     23.71 o 
  -4   2   5     2001.68     2056.31     12.66 o 
  -3   2   5     1996.41     1772.94      9.68 o 
  -2   2   5     2171.60     2113.66     17.83 o 
  -1   2   5      663.52      653.21      6.66 o 
   0   2   5     3367.79     3211.03     26.59 o 
   1   2   5       37.21       24.33      2.46 o 
   2   2   5     2924.52     2816.78     16.21 o 
   3   2   5      199.14      181.30      3.22 o 
   4   2   5       11.49        8.29      2.31 o 
   5   2   5     3172.28     3096.13     21.42 o 
   6   2   5      250.82      241.34      5.47 o 
   7   2   5     1692.84     1717.01     17.53 o 
   8   2   5      285.49      269.86      8.54 o 
   9   2   5      452.81      458.35      9.77 o 
  10   2   5      333.19      314.34     10.93 o 
  11   2   5       61.51       62.60      7.53 o 
  12   2   5      238.42      228.90     10.37 o 
  13   2   5       53.52       59.99      9.99 o 
 -13   3   5       44.15       45.80      6.17 o 
 -12   3   5       10.24        4.16      4.32 o 
 -11   3   5       52.56       39.90      5.80 o 
 -10   3   5       40.62       34.81      5.33 o 
  -9   3   5      159.20      155.17      4.88 o 
  -8   3   5      109.99      108.11      3.99 o 
  -7   3   5       42.08       33.53      3.55 o 
  -6   3   5      665.82      691.71      9.06 o 
  -5   3   5      633.13      642.61      5.41 o 
  -4   3   5      598.16      636.84      4.84 o 
  -3   3   5       69.17       78.51      2.34 o 
  -2   3   5       21.31       23.34      2.47 o 
  -1   3   5      101.22      112.79      5.19 o 
   0   3   5     2369.07     2736.98     12.09 o 
   1   3   5      133.48      106.69      2.07 o 
   2   3   5      247.99      216.75      3.29 o 
   3   3   5      273.28      333.09      4.18 o 
   4   3   5      471.23      526.65      8.05 o 
   5   3   5      252.08      248.73      5.88 o 
   6   3   5       10.36       20.91      3.83 o 
   7   3   5       71.57       72.67      6.20 o 
   8   3   5      229.03      222.55     11.73 o 
   9   3   5      425.11      407.08      8.88 o 
  10   3   5       22.95       20.78      6.09 o 
  11   3   5        1.76       -0.21      4.83 o 
  12   3   5       17.80       14.36      7.94 o 
 -12   4   5       74.09       77.42      7.16 o 
 -11   4   5        1.08        1.78      4.05 o 
 -10   4   5      277.59      288.24      6.26 o 
  -9   4   5      637.88      629.04     10.57 o 
  -8   4   5       87.83       93.67      7.05 o 
  -7   4   5      810.95      821.23      7.93 o 
  -6   4   5      220.85      203.05      8.66 o 
  -5   4   5     2453.40     2441.65     13.65 o 
  -4   4   5      423.01      395.33      3.51 o 
  -3   4   5     1070.46     1060.32      4.89 o 
  -2   4   5       96.49      100.81      3.36 o 
  -1   4   5       15.93       10.68      1.62 o 
   0   4   5    17281.14    19153.15    114.07 o 
   1   4   5       34.76       38.05      1.77 o 
   2   4   5     1345.83     1265.23      7.89 o 
   3   4   5      492.32      486.81      6.46 o 
   4   4   5     1155.22     1172.16      9.66 o 
   5   4   5     1004.32      958.06     10.08 o 
   6   4   5      271.71      261.59      7.50 o 
   7   4   5     1062.75     1047.36      9.80 o 
   8   4   5        4.74        0.03      3.79 o 
   9   4   5     1504.49     1477.39     13.72 o 
  10   4   5       28.79       28.39      5.14 o 
  11   4   5      114.02      114.75      7.27 o 
  12   4   5      179.32      186.03      8.17 o 
 -11   5   5      399.85      404.20     10.98 o 
 -10   5   5      162.23      164.35      5.94 o 
  -9   5   5      796.60      816.31      7.66 o 
  -8   5   5     1013.13     1007.60      8.64 o 
  -7   5   5      461.68      472.29      7.20 o 
  -6   5   5     2263.78     2278.86     12.84 o 
  -5   5   5       19.88       22.28      2.53 o 
  -4   5   5     4609.89     4683.71     23.85 o 
  -3   5   5      562.93      518.71      3.41 o 
  -2   5   5     2078.31     1932.51      9.45 o 
  -1   5   5     9395.72    10036.62     72.40 o 
   0   5   5      436.29      512.81      6.82 o 
   1   5   5     7450.96     7868.61     39.58 o 
   2   5   5      607.60      605.33      5.52 o 
   3   5   5     3198.65     3097.38     20.99 o 
   4   5   5     2616.14     2586.52     19.68 o 
   5   5   5      653.75      655.28      8.81 o 
   6   5   5     1988.98     1934.66     15.95 o 
   7   5   5        0.41       -3.44      3.44 o 
   8   5   5     1587.62     1576.71     13.44 o 
   9   5   5      283.94      298.01      8.84 o 
  10   5   5      352.23      338.73      9.82 o 
  11   5   5      365.23      361.68      8.77 o 
 -10   6   5        2.01        0.16      2.86 o 
  -9   6   5      276.34      270.01      9.56 o 
  -8   6   5      143.22      150.67      6.42 o 
  -7   6   5        1.35        3.03      2.22 o 
  -6   6   5      135.96      130.38      4.64 o 
  -5   6   5      203.05      203.71      2.57 o 
  -4   6   5       50.84       53.69      2.22 o 
  -3   6   5      509.40      504.58      8.51 o 
  -2   6   5      336.30      335.49      8.86 o 
  -1   6   5       87.07       84.63      4.58 o 
   0   6   5     1775.00     1801.99     11.56 o 
   1   6   5      353.44      338.83      3.79 o 
   2   6   5      431.63      398.42      4.54 o 
   3   6   5        9.20       10.08      2.63 o 
   4   6   5      227.32      232.96      5.54 o 
   5   6   5      531.42      541.51      7.94 o 
   6   6   5       61.30       62.22      6.77 o 
   7   6   5      196.67      195.46      6.94 o 
   8   6   5       10.38        9.76      4.70 o 
   9   6   5      365.21      355.51      7.51 o 
  10   6   5       69.66       67.46      6.23 o 
  -9   7   5      165.80      165.29      9.90 o 
  -8   7   5        8.60        6.09      5.40 o 
  -7   7   5       63.53       57.60      7.97 o 
  -6   7   5        5.78        4.71      1.78 o 
  -5   7   5       63.55       67.21      4.00 o 
  -4   7   5      417.30      417.85      4.75 o 
  -3   7   5        2.32        2.29      1.00 o 
  -2   7   5      270.19      261.26      3.70 o 
  -1   7   5       15.69       18.42      1.69 o 
   0   7   5      610.37      608.97      7.40 o 
   1   7   5       64.09       78.07      3.93 o 
   2   7   5        9.50        9.40      2.30 o 
   3   7   5      598.49      602.40      7.40 o 
   4   7   5      199.15      190.40      5.10 o 
   5   7   5      354.58      331.62      5.90 o 
   6   7   5      395.99      403.25      9.72 o 
   7   7   5        8.39        2.65      3.87 o 
   8   7   5       25.44       22.32      7.03 o 
   9   7   5       34.95       38.33      7.29 o 
  -8   8   5      433.04      402.47     23.86 o 
  -7   8   5      287.62      295.45     23.29 o 
  -6   8   5       54.08       46.59      4.39 o 
  -5   8   5     1407.56     1362.24     21.26 o 
  -4   8   5       93.05       96.96     10.36 o 
  -3   8   5      974.49      991.12     43.63 o 
  -2   8   5      914.50      901.32     12.27 o 
  -1   8   5       65.00       76.38      4.04 o 
   0   8   5      827.66      856.56      7.91 o 
   1   8   5        0.43        2.75      2.40 o 
   2   8   5      989.60      969.31      8.04 o 
   3   8   5      771.57      772.64     12.01 o 
   4   8   5      404.59      406.64      6.00 o 
   5   8   5      790.69      788.98      7.71 o 
   6   8   5       26.64       25.27      4.85 o 
   7   8   5      273.30      277.26      7.04 o 
  -5   9   5       31.22       27.24     19.85 o 
  -4   9   5      201.82      178.21     23.55 o 
  -3   9   5        0.92        2.31      7.85 o 
  -2   9   5      120.56      137.88      9.70 o 
  -1   9   5       44.12       35.90      6.41 o 
   0   9   5       43.63       40.89      5.08 o 
   1   9   5      216.72      226.52      6.00 o 
   2   9   5        1.06        1.84      2.54 o 
   3   9   5      122.61      111.88      6.52 o 
   4   9   5      218.18      198.30      5.53 o 
   5   9   5      229.73      221.37      7.36 o 
 -13   0   6       15.81       11.75      9.92 o 
 -12   0   6      972.86      982.33     17.29 o 
 -11   0   6      999.58      981.27     16.31 o 
 -10   0   6     1153.30     1019.16     21.47 o 
  -9   0   6     1032.04     1137.39     15.33 o 
  -8   0   6       60.22       84.31      7.39 o 
  -7   0   6     5307.46     4979.61     49.08 o 
  -6   0   6     1756.47     1604.17     15.50 o 
  -5   0   6      515.31      371.38      6.99 o 
  -4   0   6     2330.20     1844.40     26.32 o 
  -3   0   6     1572.33     1510.26     13.64 o 
  -2   0   6    12911.60    13378.73    102.61 o 
  -1   0   6     6627.36     7394.29     51.84 o 
   0   0   6      192.54      152.72      3.01 o 
   1   0   6     2088.24     2273.04     15.36 o 
   2   0   6     1353.38     1191.75     14.08 o 
   3   0   6       18.72       65.04      5.17 o 
   4   0   6     4203.24     4863.67     46.14 o 
   5   0   6     6030.90     5968.14     54.84 o 
   6   0   6       44.41       32.96      7.19 o 
   7   0   6      751.55      747.52     15.87 o 
   8   0   6       83.99       62.00     13.38 o 
   9   0   6      534.80      548.09     16.01 o 
  10   0   6      612.13      614.28     18.23 o 
  11   0   6       10.41        3.10      9.31 o 
  12   0   6      384.16      417.81     16.85 o 
  13   0   6      157.39      171.27     14.20 o 
 -13   1   6       76.06      106.83     13.73 o 
 -12   1   6        2.65        1.14      4.87 o 
 -11   1   6       37.08       38.29      5.67 o 
 -10   1   6       14.63       16.69      4.88 o 
  -9   1   6      576.39      503.29      7.19 o 
  -8   1   6       77.09       85.49      5.69 o 
  -7   1   6      108.69       99.71      5.86 o 
  -6   1   6      522.82      550.26      5.51 o 
  -5   1   6     1718.42     1932.67     13.88 o 
  -4   1   6     1202.30     1210.56      8.60 o 
  -3   1   6       20.44       17.03      3.58 o 
  -2   1   6     3531.17     3792.24     19.34 o 
  -1   1   6       35.87       31.39      1.52 o 
   0   1   6     1190.65     1278.57      7.00 o 
   1   1   6     7613.90     8047.93     57.76 o 
   2   1   6      282.08      264.05      4.12 o 
   3   1   6     1673.50     1671.39     11.53 o 
   4   1   6      293.80      201.77      4.25 o 
   5   1   6       32.32       14.27      3.29 o 
   6   1   6     1841.61     1735.38     15.82 o 
   7   1   6      166.16      146.23      6.11 o 
   8   1   6      796.90      786.75     10.91 o 
   9   1   6      245.00      248.89      9.26 o 
  10   1   6      239.97      242.67      8.02 o 
  11   1   6      424.10      426.82     15.99 o 
  12   1   6       28.30       36.19      7.15 o 
  13   1   6       36.96       39.20      9.98 o 
 -13   2   6       19.09       20.16      5.73 o 
 -12   2   6       71.08       63.56      6.03 o 
 -11   2   6      111.58      108.23      6.94 o 
 -10   2   6      111.13      104.74      5.52 o 
  -9   2   6      703.24      708.20     10.33 o 
  -8   2   6      151.78      147.67     10.64 o 
  -7   2   6      400.52      394.23      6.90 o 
  -6   2   6     1062.07     1134.08      8.37 o 
  -5   2   6       17.00       26.23      2.68 o 
  -4   2   6      827.60      873.66     15.26 o 
  -3   2   6       99.76      121.45      3.41 o 
  -2   2   6     1577.77     1485.01      8.50 o 
  -1   2   6     3453.58     3945.70     44.94 o 
   0   2   6      133.27      146.58      3.76 o 
   1   2   6       43.57       48.14      2.07 o 
   2   2   6      112.87       80.16      3.35 o 
   3   2   6      157.48      139.82      3.27 o 
   4   2   6      415.39      505.80      5.51 o 
   5   2   6      391.90      400.48      5.97 o 
   6   2   6        0.94        3.08      3.39 o 
   7   2   6       46.19       47.25      5.19 o 
   8   2   6      100.00       94.57      6.35 o 
   9   2   6      100.87      103.88      7.80 o 
  10   2   6       16.32       10.84      5.42 o 
  11   2   6        0.25       -1.08      5.58 o 
  12   2   6      155.86      176.60      9.97 o 
 -13   3   6      360.50      355.49     15.24 o 
 -12   3   6      117.89      116.19      7.04 o 
 -11   3   6      126.67      138.13      6.40 o 
 -10   3   6     1118.41     1074.61     11.33 o 
  -9   3   6      138.40      143.02     10.40 o 
  -8   3   6     1473.27     1463.21     13.01 o 
  -7   3   6        1.81        1.88      2.62 o 
  -6   3   6     2708.31     2635.19     17.37 o 
  -5   3   6     4397.33     4518.78     27.92 o 
  -4   3   6     3263.92     3406.31     19.18 o 
  -3   3   6     1543.67     1460.03      6.42 o 
  -2   3   6      642.46      632.61      4.41 o 
  -1   3   6    11595.86    11752.91     92.30 o 
   0   3   6     1198.87     1133.71      5.38 o 
   1   3   6     5119.71     5202.99     28.55 o 
   2   3   6     3078.43     2981.14     16.62 o 
   3   3   6     3765.11     3971.78     23.45 o 
   4   3   6     8655.54     8521.25     52.07 o 
   5   3   6       23.48       22.80      3.24 o 
   6   3   6     3163.76     3180.61     20.49 o 
   7   3   6      228.32      242.06      6.79 o 
   8   3   6      355.11      311.14     11.26 o 
   9   3   6     3625.62     3629.76     29.31 o 
  10   3   6       32.17       31.85      6.51 o 
  11   3   6      459.03      472.33     16.05 o 
  12   3   6        0.41        7.02      6.34 o 
 -12   4   6      173.02      182.83      6.59 o 
 -11   4   6       75.89       88.38      6.33 o 
 -10   4   6      177.38      175.87      6.46 o 
  -9   4   6      497.79      488.48     12.13 o 
  -8   4   6       67.60       67.08      8.90 o 
  -7   4   6     1174.44     1168.26      9.46 o 
  -6   4   6       57.70       53.55      2.29 o 
  -5   4   6     1208.03     1202.27      8.80 o 
  -4   4   6     3876.39     3940.87     21.64 o 
  -3   4   6      563.93      550.82      4.95 o 
  -2   4   6     1859.23     1837.06     21.09 o 
  -1   4   6      187.45      196.22      6.12 o 
   0   4   6     1617.07     1624.62      8.95 o 
   1   4   6     1765.41     1847.20      9.53 o 
   2   4   6      210.47      170.44      4.19 o 
   3   4   6     1814.66     1723.50     12.64 o 
   4   4   6        5.46       10.27      2.66 o 
   5   4   6     1286.63     1276.69      9.93 o 
   6   4   6       87.20       84.22      6.02 o 
   7   4   6      938.50      916.10      9.98 o 
   8   4   6      235.24      225.77      6.58 o 
   9   4   6       12.06        8.58      4.90 o 
  10   4   6      560.83      562.32      9.46 o 
  11   4   6       10.65       11.65      5.77 o 
  12   4   6      100.81       76.18     29.09 o 
 -11   5   6        5.17       -2.03      4.17 o 
 -10   5   6       42.62       49.82      9.40 o 
  -9   5   6        0.87       -1.97      2.79 o 
  -8   5   6      159.68      155.94      5.80 o 
  -7   5   6      115.84      124.21      3.50 o 
  -6   5   6       30.43       32.67      3.23 o 
  -5   5   6      814.15      831.77     10.28 o 
  -4   5   6      102.61       95.41      3.49 o 
  -3   5   6       44.13       50.77      2.10 o 
  -2   5   6        7.18        7.25      5.05 o 
  -1   5   6       30.36       20.42      1.62 o 
   0   5   6        1.34        1.47      1.21 o 
   1   5   6       46.21       45.11      1.99 o 
   2   5   6      280.36      270.17      3.50 o 
   3   5   6        9.61        9.77      3.80 o 
   4   5   6        0.30        0.24      2.59 o 
   5   5   6       59.25       67.34      4.46 o 
   6   5   6       13.99       13.65      3.80 o 
   7   5   6       57.02       53.95      5.27 o 
   8   5   6        0.94        5.85      6.24 o 
   9   5   6        2.06        1.51      4.88 o 
  10   5   6        9.09        9.23      5.24 o 
  11   5   6        1.02       -5.83      6.23 o 
 -10   6   6       92.34      118.09     19.67 o 
  -9   6   6     1192.73     1163.41     11.46 o 
  -8   6   6        0.41        2.64      1.96 o 
  -7   6   6     1128.03     1128.06     14.39 o 
  -6   6   6     1065.93     1058.77      9.29 o 
  -5   6   6      962.81      966.13      7.41 o 
  -4   6   6     2095.66     2061.43     21.52 o 
  -3   6   6      135.59      129.31      7.81 o 
  -2   6   6     1706.73     1719.28     20.68 o 
  -1   6   6     1233.02     1243.49     12.53 o 
   0   6   6     4968.53     5012.11     26.76 o 
   1   6   6      523.00      523.09      6.17 o 
   2   6   6      176.66      191.76      3.58 o 
   3   6   6     2429.15     2459.06     15.37 o 
   4   6   6       57.78       53.46      4.15 o 
   5   6   6     1069.40     1075.90     10.83 o 
   6   6   6      300.56      289.14      7.08 o 
   7   6   6      231.89      235.15     12.46 o 
   8   6   6      425.07      394.89      8.34 o 
   9   6   6       70.21       67.69      6.54 o 
  10   6   6      142.40      161.45     17.67 o 
  -9   7   6        0.67       -0.43      4.29 o 
  -8   7   6      634.80      611.95     14.86 o 
  -7   7   6       26.72       24.98      3.84 o 
  -6   7   6      175.70      173.03      5.09 o 
  -5   7   6      494.75      494.88      7.81 o 
  -4   7   6      592.71      584.86     13.04 o 
  -3   7   6      692.69      709.03     27.47 o 
  -2   7   6       74.85       67.07      2.56 o 
  -1   7   6     1055.87     1059.98      7.72 o 
   0   7   6      203.64      184.42      6.23 o 
   1   7   6     2176.80     2134.09     22.13 o 
   2   7   6      528.43      521.79      5.47 o 
   3   7   6      197.48      194.44      5.18 o 
   4   7   6     1429.26     1408.48     10.87 o 
   5   7   6       24.49       17.97      3.34 o 
   6   7   6      695.73      690.40      9.98 o 
   7   7   6      216.71      245.55      7.39 o 
   8   7   6       58.56       47.90      6.62 o 
   9   7   6      210.77      207.99      8.58 o 
  -7   8   6       15.42       -2.54      9.93 o 
  -6   8   6      488.50      405.82     44.62 o 
  -5   8   6       13.77        7.22      5.92 o 
  -4   8   6       56.76       49.91      8.41 o 
  -3   8   6       69.60       70.45      8.41 o 
  -2   8   6        8.03        6.69      6.43 o 
  -1   8   6       19.90       21.73      3.60 o 
   0   8   6       19.83       15.86      1.64 o 
   1   8   6       39.20       47.91      6.42 o 
   2   8   6       18.64       15.09      2.63 o 
   3   8   6       78.91       93.20      5.27 o 
   4   8   6       54.97       44.37      3.66 o 
   5   8   6        5.88        8.83      2.92 o 
   6   8   6        1.15        1.00      3.66 o 
   7   8   6       56.33       47.25      9.11 o 
  -5   9   6       44.53       44.32     12.47 o 
  -4   9   6      263.15      223.92     15.24 o 
  -3   9   6      321.21      329.28     14.08 o 
  -2   9   6        3.97        0.51      5.98 o 
  -1   9   6      339.25      370.07     12.12 o 
   0   9   6       36.10       37.57      7.71 o 
   1   9   6      138.91      152.12     11.53 o 
   2   9   6      105.11      113.90      5.65 o 
   3   9   6       14.71        5.62      4.45 o 
   4   9   6      257.93      240.54      7.46 o 
   5   9   6        4.41       -1.46      6.23 o 
 -13   1   7      174.41      176.76      9.43 o 
 -12   1   7      311.27      344.80     16.66 o 
 -11   1   7        0.46       -0.59      4.81 o 
 -10   1   7     2130.12     2028.38     19.05 o 
  -9   1   7      102.48      108.52     15.80 o 
  -8   1   7      999.41     1032.73     11.33 o 
  -7   1   7     2512.58     2556.97     20.23 o 
  -6   1   7       51.06       55.99      5.57 o 
  -5   1   7     1706.66     1697.68     11.22 o 
  -4   1   7       19.52       27.91      2.23 o 
  -3   1   7     7606.96     7688.99     74.81 o 
  -2   1   7     3341.37     3337.82     18.40 o 
  -1   1   7      218.16      175.96      3.01 o 
   0   1   7     4874.38     4905.40     29.80 o 
   1   1   7      291.63      292.78      2.70 o 
   2   1   7     4239.97     4256.04     23.39 o 
   3   1   7      426.03      349.74      4.14 o 
   4   1   7      142.64       81.75      5.33 o 
   5   1   7      864.89      909.90     10.53 o 
   6   1   7     1042.69     1087.99     10.55 o 
   7   1   7     1032.30     1017.15     11.01 o 
   8   1   7        4.50       13.57      4.67 o 
   9   1   7      416.04      415.95     11.39 o 
  10   1   7       23.39       19.94      6.35 o 
  11   1   7      232.07      257.46     10.02 o 
  12   1   7       59.97       63.17      7.90 o 
 -13   2   7      150.23      138.88      7.11 o 
 -12   2   7      121.55      125.05      7.02 o 
 -11   2   7      554.40      559.67      9.12 o 
 -10   2   7        4.68        2.43      4.77 o 
  -9   2   7     1795.98     1738.07     17.39 o 
  -8   2   7      818.22      796.97     10.78 o 
  -7   2   7     1131.21     1120.75      9.01 o 
  -6   2   7     1313.14     1223.85     10.65 o 
  -5   2   7       21.58       17.20      2.16 o 
  -4   2   7     8326.29     8531.48    101.82 o 
  -3   2   7      250.41      235.05      3.23 o 
  -2   2   7     1207.06     1066.33      5.00 o 
  -1   2   7     6035.35     6498.20     81.72 o 
   0   2   7     5180.44     5654.80     45.87 o 
   1   2   7     6788.94     6713.20     37.89 o 
   2   2   7      218.73      241.26      7.97 o 
   3   2   7     3390.44     3314.60     22.46 o 
   4   2   7     2128.73     2036.60     12.65 o 
   5   2   7     1948.83     1964.15     14.50 o 
   6   2   7     1277.76     1252.94     13.66 o 
   7   2   7      426.82      443.79     12.13 o 
   8   2   7      400.53      376.96      8.71 o 
   9   2   7       63.68       56.48      5.94 o 
  10   2   7      711.77      724.40     11.54 o 
  11   2   7      157.89      176.61      8.42 o 
  12   2   7      133.09      128.23     10.74 o 
 -12   3   7       92.82      104.45      9.40 o 
 -11   3   7        7.37        9.59      4.58 o 
 -10   3   7       67.09       65.77      5.02 o 
  -9   3   7        0.02        2.31      2.90 o 
  -8   3   7      193.78      191.47      4.18 o 
  -7   3   7       25.12       21.96      2.53 o 
  -6   3   7      115.09      137.01      4.60 o 
  -5   3   7       33.36       52.39      4.67 o 
  -4   3   7      300.14      338.32      3.33 o 
  -3   3   7       93.83       89.00      4.50 o 
  -2   3   7      384.52      489.92      9.72 o 
  -1   3   7     2721.68     3060.47     22.74 o 
   0   3   7      350.32      296.56      2.83 o 
   1   3   7       36.01       33.22      2.08 o 
   2   3   7      281.83      268.11      5.55 o 
   3   3   7      108.43      127.21      5.84 o 
   4   3   7        0.79        3.80      2.67 o 
   5   3   7      408.90      371.17      8.08 o 
   6   3   7       11.09       16.25      4.01 o 
   7   3   7       46.37       46.42      4.42 o 
   8   3   7      388.22      360.94      7.83 o 
   9   3   7       66.28       57.15      9.03 o 
  10   3   7       41.29       44.62      6.98 o 
  11   3   7       20.58       23.25      6.46 o 
  12   3   7       13.21       20.96      7.79 o 
 -12   4   7        4.74       -5.68      5.69 o 
 -11   4   7      143.79      150.51      5.50 o 
 -10   4   7        0.09        8.45      3.47 o 
  -9   4   7      324.34      332.31      5.41 o 
  -8   4   7      200.39      209.09      8.13 o 
  -7   4   7      526.55      532.79      6.96 o 
  -6   4   7     1129.17     1132.39      8.22 o 
  -5   4   7       16.48       16.45      1.87 o 
  -4   4   7     2565.68     2655.18     18.84 o 
  -3   4   7      223.28      253.93     14.46 o 
  -2   4   7      140.22      103.99      9.00 o 
  -1   4   7      659.95      625.47      9.19 o 
   0   4   7      155.69      128.69      1.23 o 
   1   4   7      470.59      479.76      4.58 o 
   2   4   7       27.41       29.65      2.92 o 
   3   4   7     1395.05     1364.65     15.33 o 
   4   4   7      147.05      148.99      5.23 o 
   5   4   7      568.75      542.14      9.73 o 
   6   4   7      237.26      239.98      6.33 o 
   7   4   7      331.57      338.54      6.95 o 
   8   4   7      755.02      741.29     11.11 o 
   9   4   7      124.49      113.31      6.47 o 
  10   4   7      308.51      324.09     10.67 o 
  11   4   7       88.33       79.51      9.08 o 
 -11   5   7       13.42       15.07      3.77 o 
 -10   5   7      455.10      461.38      7.61 o 
  -9   5   7       47.12       45.06      5.79 o 
  -8   5   7      930.76      953.74     11.76 o 
  -7   5   7      228.91      246.62      5.23 o 
  -6   5   7      264.40      257.80      4.62 o 
  -5   5   7     4965.89     5006.05     29.14 o 
  -4   5   7      328.82      352.64      5.69 o 
  -3   5   7     2600.48     2625.39     19.70 o 
  -2   5   7      163.88      170.98     12.70 o 
  -1   5   7      759.70      736.34     11.96 o 
   0   5   7     3641.53     3775.19     20.55 o 
   1   5   7      859.73      828.66      5.68 o 
   2   5   7     3515.02     3446.80     18.72 o 
   3   5   7        7.19        3.77      2.60 o 
   4   5   7     2731.38     2819.89     19.78 o 
   5   5   7     1162.36     1165.52     11.58 o 
   6   5   7      973.62      912.51      9.62 o 
   7   5   7     1035.52     1004.83     10.54 o 
   8   5   7      207.63      194.66      6.53 o 
   9   5   7     1646.75     1584.98     15.92 o 
  10   5   7      109.53      109.42      7.21 o 
  11   5   7      203.10      205.78      9.08 o 
 -10   6   7        0.80       -1.75      5.77 o 
  -9   6   7        4.65       13.43      4.87 o 
  -8   6   7       20.63       19.86      3.74 o 
  -7   6   7        1.01        2.71      1.96 o 
  -6   6   7      691.73      656.98     12.18 o 
  -5   6   7      194.14      188.33      7.81 o 
  -4   6   7      166.43      176.08      3.98 o 
  -3   6   7      157.66      166.45     18.47 o 
  -2   6   7      627.35      580.49     14.49 o 
  -1   6   7       20.80       34.76      7.92 o 
   0   6   7      215.72      209.65      7.50 o 
   1   6   7      634.44      628.49      6.23 o 
   2   6   7      349.16      344.62      7.80 o 
   3   6   7      841.90      819.04      8.24 o 
   4   6   7        4.29        1.59      3.85 o 
   5   6   7      623.63      598.48      8.05 o 
   6   6   7      135.81      123.19      5.47 o 
   7   6   7        0.95       -1.70      4.34 o 
   8   6   7      368.94      355.18      8.76 o 
   9   6   7      144.38      147.17      9.08 o 
  10   6   7      153.82      153.92      7.73 o 
  -9   7   7        5.26        1.05      7.67 o 
  -8   7   7      115.79      116.85      5.76 o 
  -7   7   7        2.44        6.21      4.54 o 
  -6   7   7      109.24      116.48      6.86 o 
  -5   7   7        3.91        6.02      2.49 o 
  -4   7   7      344.10      359.02     12.23 o 
  -3   7   7      392.78      401.25     11.70 o 
  -2   7   7       28.01       13.50     10.39 o 
  -1   7   7      990.35     1006.06     19.61 o 
   0   7   7       81.22       76.06      2.54 o 
   1   7   7      667.05      648.15      6.81 o 
   2   7   7      557.00      534.32      6.76 o 
   3   7   7       13.59       15.99      2.51 o 
   4   7   7      288.67      287.13      5.56 o 
   5   7   7       89.43       89.08      4.71 o 
   6   7   7      269.28      270.20      6.50 o 
   7   7   7      134.42      137.26     13.09 o 
   8   7   7       35.53       28.08      5.26 o 
  -7   8   7      273.21      279.13     13.38 o 
  -6   8   7      147.58      174.32     15.93 o 
  -5   8   7       12.56       12.37     13.39 o 
  -4   8   7      735.49      745.85     16.10 o 
  -3   8   7       10.96       12.59      7.09 o 
  -2   8   7      758.57      764.46     26.09 o 
  -1   8   7      686.55      685.61     16.76 o 
   0   8   7      676.69      629.69      8.86 o 
   1   8   7      673.51      700.82      6.67 o 
   2   8   7       11.77       12.47      2.72 o 
   3   8   7      146.52      144.86      4.71 o 
   4   8   7      379.09      358.02      5.98 o 
   5   8   7      487.58      477.69      9.85 o 
   6   8   7      311.46      314.99      7.46 o 
   7   8   7       38.09       43.14      6.09 o 
  -5   9   7       45.16       42.94     12.93 o 
  -4   9   7        2.81       11.54     11.08 o 
  -3   9   7      107.59      109.88      9.98 o 
  -2   9   7        1.38       -2.28      5.76 o 
  -1   9   7      138.64      143.42     14.54 o 
   0   9   7      189.03      179.20     19.39 o 
   1   9   7      339.36      310.34     13.69 o 
   2   9   7        2.52        2.96      5.94 o 
   3   9   7       55.49       55.13      7.18 o 
   4   9   7       69.40       74.55      8.13 o 
 -13   0   8      371.41      331.11     12.39 o 
 -12   0   8        4.79        6.58      9.70 o 
 -11   0   8      655.17      645.34     15.71 o 
 -10   0   8     2291.23     2085.56     27.83 o 
  -9   0   8     2262.57     2108.22     26.18 o 
  -8   0   8     3371.74     3272.82     31.82 o 
  -7   0   8       30.04       24.01      4.40 o 
  -6   0   8     4474.33     4490.38     39.99 o 
  -5   0   8     2915.48     2754.90     25.73 o 
  -4   0   8     4190.80     3969.66     34.84 o 
  -3   0   8     3435.18     3295.01     21.50 o 
  -2   0   8      380.15      282.48      6.69 o 
  -1   0   8    12329.06    13512.14     90.81 o 
   0   0   8        0.27        7.00      1.94 o 
   1   0   8     3280.04     3039.55     21.46 o 
   2   0   8     1300.76     1211.50     10.46 o 
   3   0   8     1261.36     1288.41     15.29 o 
   4   0   8       19.80       51.01      4.86 o 
   5   0   8      843.10      823.96     22.62 o 
   6   0   8     1833.95     1794.08     20.56 o 
   7   0   8        0.61        1.57      6.00 o 
   8   0   8      346.54      362.75     13.77 o 
   9   0   8      182.78      153.48     17.30 o 
  10   0   8      447.31      496.98     20.31 o 
  11   0   8      397.04      426.87     18.47 o 
  12   0   8      141.21      167.43     16.56 o 
 -13   1   8        2.79        6.09      6.22 o 
 -12   1   8      142.33      161.27      9.00 o 
 -11   1   8       17.35       20.20      4.46 o 
 -10   1   8      455.04      428.59      8.13 o 
  -9   1   8       77.21       70.06      4.38 o 
  -8   1   8      389.54      400.89      6.48 o 
  -7   1   8       81.75       83.56      4.21 o 
  -6   1   8      504.66      514.65      5.72 o 
  -5   1   8     2231.81     2327.05     15.47 o 
  -4   1   8       73.70       91.25      2.77 o 
  -3   1   8     2613.98     2770.08     14.48 o 
  -2   1   8      294.92      255.01      2.83 o 
  -1   1   8    11277.67    12814.93    140.27 o 
   0   1   8     3554.58     3589.03     16.92 o 
   1   1   8      619.96      655.52      6.12 o 
   2   1   8     4287.99     4366.40     23.84 o 
   3   1   8       38.72       78.93      3.55 o 
   4   1   8     3340.39     3219.76     22.02 o 
   5   1   8     1727.22     1627.83     12.84 o 
   6   1   8      275.09      307.27      6.48 o 
   7   1   8      741.07      735.00     10.65 o 
   8   1   8       28.25       18.89      5.39 o 
   9   1   8      621.54      601.20     12.38 o 
  10   1   8      287.80      274.48     14.26 o 
  11   1   8       38.28       33.70      7.66 o 
  12   1   8       17.33       11.94      7.53 o 
 -13   2   8       28.36       32.98      7.13 o 
 -12   2   8        3.33        1.12      4.16 o 
 -11   2   8      241.83      241.85      7.36 o 
 -10   2   8       37.82       45.73      5.11 o 
  -9   2   8        1.19       -1.50      4.18 o 
  -8   2   8      255.96      240.52      5.51 o 
  -7   2   8       10.85        4.26      2.76 o 
  -6   2   8     1028.30      987.61      9.10 o 
  -5   2   8     1751.63     1828.92     12.54 o 
  -4   2   8       51.69       48.03      2.49 o 
  -3   2   8      740.53      776.66      6.46 o 
  -2   2   8       44.13       21.50      1.35 o 
  -1   2   8     1104.63     1114.33      6.34 o 
   0   2   8     3871.22     4328.22     27.87 o 
   1   2   8       12.03       16.18      1.95 o 
   2   2   8      313.61      320.13      4.39 o 
   3   2   8      501.52      597.59      6.67 o 
   4   2   8     1476.86     1515.92     10.46 o 
   5   2   8       39.44       40.83      5.70 o 
   6   2   8      101.43      100.36      5.93 o 
   7   2   8      113.31      113.26      6.27 o 
   8   2   8        3.16        9.76      5.86 o 
   9   2   8       41.66       46.90      9.41 o 
  10   2   8       10.09       12.17      6.25 o 
  11   2   8       78.38       87.81      9.44 o 
  12   2   8       10.96       10.71      7.45 o 
 -12   3   8      373.40      374.56     13.99 o 
 -11   3   8       62.84       65.36      5.67 o 
 -10   3   8      570.26      553.27     12.21 o 
  -9   3   8      323.86      349.10      5.57 o 
  -8   3   8      452.31      438.72      6.15 o 
  -7   3   8     2019.23     1984.96     21.12 o 
  -6   3   8        3.61        5.13      2.79 o 
  -5   3   8     5426.36     5372.56     30.23 o 
  -4   3   8     1803.40     1877.18      9.88 o 
  -3   3   8     4018.29     4202.97     47.33 o 
  -2   3   8     1887.19     1647.29     20.08 o 
  -1   3   8        1.33        8.58      3.92 o 
   0   3   8    10561.84    11212.94    134.88 o 
   1   3   8      226.83      191.38      3.53 o 
   2   3   8     6032.07     6173.44     35.55 o 
   3   3   8     2798.47     2673.63     17.77 o 
   4   3   8      335.46      290.55      5.56 o 
   5   3   8     6311.53     6542.39     42.84 o 
   6   3   8       18.55       18.67      3.75 o 
   7   3   8     1629.28     1604.64     14.89 o 
   8   3   8      571.32      532.96      8.30 o 
   9   3   8      322.95      301.74      7.61 o 
  10   3   8      479.95      473.61     11.26 o 
  11   3   8        7.52       -2.27      6.42 o 
  12   3   8      441.03      454.76     12.00 o 
 -12   4   8        0.01       -2.34      6.26 o 
 -11   4   8      130.17      136.15      4.90 o 
 -10   4   8       88.04       99.97      5.54 o 
  -9   4   8      114.70      119.47      4.52 o 
  -8   4   8      338.10      363.83      4.75 o 
  -7   4   8        2.20        1.54      2.73 o 
  -6   4   8     1316.48     1277.12      8.93 o 
  -5   4   8       97.50       83.91      2.43 o 
  -4   4   8      758.91      724.53     11.44 o 
  -3   4   8      299.93      287.00     10.16 o 
  -2   4   8       21.59       26.79     12.00 o 
  -1   4   8      628.12      604.44      9.37 o 
   0   4   8      125.22      117.17      3.68 o 
   1   4   8      892.87      842.18      6.18 o 
   2   4   8        5.17        3.75      2.30 o 
   3   4   8     1329.23     1333.07     10.78 o 
   4   4   8      497.46      502.24      6.52 o 
   5   4   8      152.44      154.57      8.44 o 
   6   4   8      648.59      621.52      8.01 o 
   7   4   8       29.59       42.08      5.42 o 
   8   4   8      357.47      335.16      8.30 o 
   9   4   8      205.35      206.66     12.96 o 
  10   4   8      177.48      200.44     10.66 o 
  11   4   8      115.32      121.16      7.88 o 
 -11   5   8       42.94       40.97      7.65 o 
 -10   5   8        4.46        3.62      5.06 o 
  -9   5   8       48.97       49.74      3.27 o 
  -8   5   8       63.21       56.76      2.45 o 
  -7   5   8       58.24       63.83      4.34 o 
  -6   5   8       24.12       26.28      2.90 o 
  -5   5   8       78.88       75.43      6.86 o 
  -4   5   8      162.41      163.35      3.58 o 
  -3   5   8      144.39      136.37     11.54 o 
  -2   5   8       50.03       46.33      6.50 o 
  -1   5   8      119.86      139.21      6.12 o 
   0   5   8      396.29      400.93      6.64 o 
   1   5   8      326.19      307.01      3.85 o 
   2   5   8       38.53       43.26      3.54 o 
   3   5   8       19.83       18.48      3.33 o 
   4   5   8       19.17       19.92      3.84 o 
   5   5   8        0.58       -0.37      3.21 o 
   6   5   8       49.76       53.04      4.39 o 
   7   5   8       30.21       30.60      4.81 o 
   8   5   8        3.08        3.63      3.98 o 
   9   5   8      262.39      262.57      8.10 o 
  10   5   8        6.03        6.66      5.48 o 
 -10   6   8      350.43      352.66     10.47 o 
  -9   6   8      127.42      144.81      6.69 o 
  -8   6   8      869.91      852.53     10.53 o 
  -7   6   8      112.17      109.24      4.13 o 
  -6   6   8      148.17      145.08      4.96 o 
  -5   6   8      863.95      847.11      9.26 o 
  -4   6   8     1663.47     1712.96     27.01 o 
  -3   6   8      864.32      864.70     14.83 o 
  -2   6   8       91.76      108.88      9.93 o 
  -1   6   8     1881.58     1988.11     27.84 o 
   0   6   8      353.43      339.54     10.05 o 
   1   6   8     1535.69     1592.17     10.38 o 
   2   6   8      752.76      740.08      5.79 o 
   3   6   8       65.45       62.89      3.45 o 
   4   6   8     1229.67     1230.18     11.19 o 
   5   6   8        5.92       13.16      3.50 o 
   6   6   8      945.39      936.34     11.03 o 
   7   6   8        0.69        8.52      4.79 o 
   8   6   8      154.09      164.45      8.23 o 
   9   6   8      525.72      486.08     13.06 o 
  -9   7   8      225.19      205.21     40.10 o 
  -8   7   8       98.25      106.66      9.50 o 
  -7   7   8      156.57      189.19     14.67 o 
  -6   7   8        6.71        3.80      2.19 o 
  -5   7   8      411.89      401.06     20.60 o 
  -4   7   8       53.86       61.14     15.11 o 
  -3   7   8      907.67      916.32     26.32 o 
  -2   7   8      825.97      812.69     44.78 o 
  -1   7   8        4.99        8.49      8.34 o 
   0   7   8     2026.96     1945.70     38.98 o 
   1   7   8      106.76       95.04      4.16 o 
   2   7   8      408.27      419.74      5.27 o 
   3   7   8      934.08      926.11      8.35 o 
   4   7   8       76.87       76.92      4.41 o 
   5   7   8      826.99      805.79      8.59 o 
   6   7   8        5.62        0.60      3.79 o 
   7   7   8      410.08      393.70      7.95 o 
   8   7   8      255.77      259.77     10.60 o 
  -7   8   8        2.59       -0.46      7.83 o 
  -6   8   8        0.85       11.85      8.80 o 
  -5   8   8       54.09       75.48     12.30 o 
  -4   8   8        0.06       36.92     30.93 o 
  -3   8   8       74.31       69.40      9.07 o 
  -2   8   8       30.28       34.13      8.08 o 
  -1   8   8        0.09       -6.64      6.64 o 
   0   8   8      670.41      599.28     13.27 o 
   1   8   8       90.83       79.10      3.45 o 
   2   8   8        1.46        4.76      4.60 o 
   3   8   8      379.48      331.39      6.55 o 
   4   8   8       47.27       43.96      3.28 o 
   5   8   8       46.08       38.24      4.48 o 
   6   8   8       26.41       21.76      5.41 o 
  -4   9   8       65.39       79.87     24.01 o 
  -3   9   8      179.74      191.05     11.63 o 
  -2   9   8      131.79      162.22     13.75 o 
  -1   9   8       39.24       44.14      6.86 o 
   0   9   8      432.50      454.61     11.90 o 
   1   9   8        1.83        4.13      6.10 o 
   2   9   8      496.65      488.69     12.53 o 
   3   9   8       18.91       22.65      8.84 o 
   4   9   8      128.46      126.00      9.92 o 
 -13   1   9       13.71       14.62      5.25 o 
 -12   1   9      234.99      219.93      9.44 o 
 -11   1   9      391.07      397.95     11.86 o 
 -10   1   9      255.69      247.58      6.02 o 
  -9   1   9     1508.03     1529.25     12.73 o 
  -8   1   9       52.76       55.71      4.19 o 
  -7   1   9     3617.78     3636.14     27.15 o 
  -6   1   9     2150.48     2154.01     15.72 o 
  -5   1   9     1173.01     1184.56      8.78 o 
  -4   1   9     3975.13     4054.16     22.55 o 
  -3   1   9     1220.74     1235.17      7.97 o 
  -2   1   9     4630.51     4524.34     29.52 o 
  -1   1   9     7184.12     8163.56     57.86 o 
   0   1   9     4218.45     4396.48     23.47 o 
   1   1   9     3088.16     3048.28     15.11 o 
   2   1   9      327.90      327.36      4.25 o 
   3   1   9     3267.11     3077.18     18.36 o 
   4   1   9      714.08      783.34      7.79 o 
   5   1   9     1348.58     1361.96     13.67 o 
   6   1   9      271.10      239.21      6.78 o 
   7   1   9      532.51      491.18     12.08 o 
   8   1   9      935.92      897.09     12.25 o 
   9   1   9        2.29        1.71      5.39 o 
  10   1   9      273.25      271.62     15.84 o 
  11   1   9       42.08       50.28      7.44 o 
  12   1   9      196.00      184.76     11.09 o 
 -12   2   9      246.16      277.30      9.68 o 
 -11   2   9      126.56      134.69      6.31 o 
 -10   2   9     1566.22     1521.06     13.33 o 
  -9   2   9      231.88      218.55      6.21 o 
  -8   2   9     2418.49     2403.97     17.90 o 
  -7   2   9      281.39      274.47      8.53 o 
  -6   2   9     3107.72     3154.13     22.27 o 
  -5   2   9     2867.74     2786.26     15.86 o 
  -4   2   9     1705.09     1808.80     10.16 o 
  -3   2   9     6757.13     6950.04     65.55 o 
  -2   2   9      544.63      604.79      3.42 o 
  -1   2   9     6034.92     6265.35     59.71 o 
   0   2   9     2186.79     2208.38     12.12 o 
   1   2   9     1553.91     1454.39      7.78 o 
   2   2   9     4262.58     4283.49     23.85 o 
   3   2   9      658.82      723.63      6.60 o 
   4   2   9     1861.62     1704.71     11.78 o 
   5   2   9     1160.54     1145.76     10.92 o 
   6   2   9     1464.07     1443.23     12.30 o 
   7   2   9      778.36      752.63     10.86 o 
   8   2   9      228.14      204.17      9.33 o 
   9   2   9     1366.52     1358.21     17.75 o 
  10   2   9        7.55       10.97      7.15 o 
  11   2   9      336.92      375.61     14.18 o 
  12   2   9       23.24       29.27      7.73 o 
 -12   3   9       55.34       60.66      6.58 o 
 -11   3   9       29.92       28.46      4.18 o 
 -10   3   9        6.25       -1.16      2.93 o 
  -9   3   9      327.72      335.19      6.37 o 
  -8   3   9        6.83        5.37      3.08 o 
  -7   3   9       20.71       12.80      2.14 o 
  -6   3   9      298.73      293.14      4.48 o 
  -5   3   9     2088.23     2099.67     12.43 o 
  -4   3   9      147.78      132.13      4.93 o 
  -3   3   9       98.89      102.17      6.20 o 
  -2   3   9        5.60        7.46      5.28 o 
  -1   3   9        2.37        1.48      0.89 o 
   0   3   9       25.08       22.13      3.41 o 
   1   3   9      148.19      157.96      3.90 o 
   2   3   9      102.89       87.44      3.88 o 
   3   3   9       16.20       18.85      3.19 o 
   4   3   9      292.33      308.65      7.22 o 
   5   3   9      153.52      130.93      6.41 o 
   6   3   9        0.17        3.49      4.09 o 
   7   3   9        1.97        3.12      4.37 o 
   8   3   9      104.54       79.45      7.41 o 
   9   3   9       79.96       68.32      5.85 o 
  10   3   9      149.05      160.75      7.31 o 
  11   3   9        0.10        4.51      5.51 o 
 -12   4   9       61.31       56.26      5.13 o 
 -11   4   9       15.22       15.97      5.73 o 
 -10   4   9      136.44      138.12      5.55 o 
  -9   4   9        0.19       -4.21      4.21 o 
  -8   4   9      395.46      404.78      6.59 o 
  -7   4   9        1.05        1.66      1.81 o 
  -6   4   9      334.96      334.84      4.19 o 
  -5   4   9     1444.95     1388.66     30.02 o 
  -4   4   9      341.00      322.78      3.73 o 
  -3   4   9      589.08      582.93     27.70 o 
  -2   4   9      116.27       90.45     13.62 o 
  -1   4   9      273.36      305.91     23.68 o 
   0   4   9        2.46        3.33      1.10 o 
   1   4   9      403.33      387.46      4.58 o 
   2   4   9      883.34      869.64      8.43 o 
   3   4   9        0.30        0.65      2.76 o 
   4   4   9     1560.48     1544.32     12.57 o 
   5   4   9       60.26       67.32      4.80 o 
   6   4   9      557.85      544.42     10.86 o 
   7   4   9        6.35        4.77      4.14 o 
   8   4   9        7.60        4.01      4.20 o 
   9   4   9      311.65      312.01      8.42 o 
  10   4   9       78.55       76.76      7.06 o 
  11   4   9      153.73      170.94     12.71 o 
 -11   5   9      245.56      298.70     15.50 o 
 -10   5   9        5.20        1.10      8.23 o 
  -9   5   9      443.72      443.42     11.79 o 
  -8   5   9       12.54       13.00      2.98 o 
  -7   5   9      498.18      495.46     10.93 o 
  -6   5   9      334.87      325.33     11.33 o 
  -5   5   9        5.04        7.37      2.73 o 
  -4   5   9     1540.09     1583.87     24.17 o 
  -3   5   9      286.30      274.63      9.63 o 
  -2   5   9     1592.13     1619.62     23.05 o 
  -1   5   9       65.87       71.00      5.75 o 
   0   5   9     1517.53     1516.31      9.84 o 
   1   5   9      881.99      868.56      7.92 o 
   2   5   9      685.68      689.21      6.98 o 
   3   5   9     2210.20     2269.22     16.59 o 
   4   5   9      279.46      283.81      5.06 o 
   5   5   9     1972.18     1917.05     16.14 o 
   6   5   9      212.87      218.71      6.01 o 
   7   5   9      488.99      462.42      9.34 o 
   8   5   9      172.66      174.57      8.26 o 
   9   5   9        4.88        4.18      6.65 o 
  10   5   9      438.18      434.47     10.17 o 
 -10   6   9       67.69       75.40     10.03 o 
  -9   6   9       25.65       27.30      8.80 o 
  -8   6   9       76.79       75.73      4.39 o 
  -7   6   9       21.64       17.82      4.30 o 
  -6   6   9       27.02       23.78      4.46 o 
  -5   6   9       84.43       82.87      3.43 o 
  -4   6   9        4.95        5.37      6.69 o 
  -3   6   9       69.41       63.17      7.95 o 
  -2   6   9      146.38      151.96     18.70 o 
  -1   6   9      389.59      410.86     15.47 o 
   0   6   9       19.71        9.00      5.56 o 
   1   6   9      658.38      638.79      9.87 o 
   2   6   9       74.37       72.40      3.79 o 
   3   6   9      214.26      229.03      4.76 o 
   4   6   9      663.36      636.02     12.99 o 
   5   6   9        5.74        7.23      3.54 o 
   6   6   9      298.80      287.12      7.92 o 
   7   6   9      123.71      124.57      9.70 o 
   8   6   9        0.90        4.41      4.64 o 
   9   6   9        6.18       10.73      5.82 o 
  -8   7   9        0.18        0.76      6.65 o 
  -7   7   9      211.64      231.27     23.50 o 
  -6   7   9        7.43       11.23      8.32 o 
  -5   7   9      498.50      498.18     15.47 o 
  -4   7   9       54.45       72.23      9.27 o 
  -3   7   9      150.42      164.15     10.06 o 
  -2   7   9      313.99      337.14     17.54 o 
  -1   7   9       41.80       44.61      7.11 o 
   0   7   9      916.42      888.88     11.73 o 
   1   7   9      164.09      172.73      5.07 o 
   2   7   9      688.74      671.36      8.85 o 
   3   7   9       36.25       32.03      2.50 o 
   4   7   9       65.66       61.43      3.36 o 
   5   7   9      429.62      414.10      6.29 o 
   6   7   9       14.21       15.84      5.17 o 
   7   7   9      205.72      190.60      8.40 o 
   8   7   9      272.90      261.98      8.38 o 
  -7   8   9       91.34       67.41     28.16 o 
  -6   8   9      353.92      343.03     33.70 o 
  -5   8   9      453.58      479.40     32.78 o 
  -4   8   9       99.56      110.84     12.76 o 
  -3   8   9      466.54      479.14     14.32 o 
  -2   8   9        0.37        5.96      7.42 o 
  -1   8   9      316.68      351.79     11.39 o 
   0   8   9      887.37      818.92     17.06 o 
   1   8   9      546.32      545.86     10.16 o 
   2   8   9      192.76      192.86      7.55 o 
   3   8   9      105.17      104.57      3.13 o 
   4   8   9      321.09      328.84     10.75 o 
   5   8   9        0.54        2.50      3.70 o 
   6   8   9      370.32      362.91      8.73 o 
  -4   9   9      156.98      150.51     15.70 o 
  -3   9   9       29.30       25.48     17.08 o 
  -2   9   9       34.69       36.26      8.44 o 
  -1   9   9       47.05       37.72      7.25 o 
   0   9   9      139.17      162.47      8.82 o 
   1   9   9      140.13      129.25      8.44 o 
   2   9   9      175.37      209.73     21.69 o 
   3   9   9       11.65        8.38      8.67 o 
 -13   0  10      103.69      120.60      9.78 o 
 -12   0  10      433.50      440.62     11.89 o 
 -11   0  10        2.80        4.76      5.71 o 
 -10   0  10     1140.24     1142.06     18.52 o 
  -9   0  10      755.39      669.52     13.35 o 
  -8   0  10      577.08      552.60     14.83 o 
  -7   0  10     1395.19     1409.62     22.39 o 
  -6   0  10      653.00      647.39      8.97 o 
  -5   0  10     5693.97     5587.23     49.78 o 
  -4   0  10     1556.49     1543.81     13.18 o 
  -3   0  10     3114.25     2936.50     25.83 o 
  -2   0  10      606.36      604.68     11.77 o 
  -1   0  10      213.33      168.15      7.66 o 
   0   0  10    10617.50    11255.83    144.72 o 
   1   0  10       96.49       96.22      3.64 o 
   2   0  10     2062.38     1963.05     15.89 o 
   3   0  10      493.31      525.26      7.73 o 
   4   0  10     1481.83     1412.52     23.30 o 
   5   0  10     1013.12      989.67     16.56 o 
   6   0  10      812.18      814.91     20.54 o 
   7   0  10     1830.63     1848.45     26.97 o 
   8   0  10       21.16       28.07     10.62 o 
   9   0  10     1150.35     1206.83     44.32 o 
  10   0  10      175.37      199.52     24.01 o 
  11   0  10      347.07      371.86     26.75 o 
  12   0  10      134.10      139.81     14.03 o 
 -12   1  10        0.39        7.44      5.05 o 
 -11   1  10       11.55       27.09      5.94 o 
 -10   1  10       56.41       42.26      5.27 o 
  -9   1  10      288.78      332.28      7.20 o 
  -8   1  10       31.25       38.04      3.52 o 
  -7   1  10      485.02      501.19      6.40 o 
  -6   1  10      407.98      391.55      6.42 o 
  -5   1  10     1841.21     1825.60     10.72 o 
  -4   1  10     2124.28     2102.88     11.01 o 
  -3   1  10       20.70       47.36      3.80 o 
  -2   1  10      436.07      411.55      3.18 o 
  -1   1  10     5898.47     6802.57     31.87 o 
   0   1  10     2279.65     2456.64     20.50 o 
   1   1  10     2826.36     2705.07     13.79 o 
   2   1  10       31.29       53.20      2.55 o 
   3   1  10     2136.86     2197.78     14.86 o 
   4   1  10      327.93      330.94      5.64 o 
   5   1  10     1238.58     1246.71     10.91 o 
   6   1  10      777.65      763.12      9.50 o 
   7   1  10      125.93      110.29      6.09 o 
   8   1  10     1185.40     1049.18     13.96 o 
   9   1  10        9.50       18.47     10.04 o 
  10   1  10      265.41      240.28      9.98 o 
  11   1  10       96.78      102.44     10.45 o 
  12   1  10      225.98      238.12     13.34 o 
 -12   2  10       20.11       12.62      4.76 o 
 -11   2  10        2.89        5.09      4.13 o 
 -10   2  10      495.70      454.69      9.20 o 
  -9   2  10       38.18       33.68      4.66 o 
  -8   2  10      276.55      276.44      5.36 o 
  -7   2  10      209.02      203.83      5.02 o 
  -6   2  10      117.63      101.74      3.60 o 
  -5   2  10     1371.99     1381.45      8.91 o 
  -4   2  10       10.29        3.97      2.70 o 
  -3   2  10      436.41      449.16      7.00 o 
  -2   2  10       10.73       10.96      1.63 o 
  -1   2  10      429.65      445.16      6.00 o 
   0   2  10      401.16      370.64      4.31 o 
   1   2  10       65.15       46.64      2.76 o 
   2   2  10     1555.60     1460.82      9.99 o 
   3   2  10      608.54      592.02      6.58 o 
   4   2  10       12.89       27.05      3.80 o 
   5   2  10       90.31       90.37      4.85 o 
   6   2  10       91.46       92.32      6.05 o 
   7   2  10      180.47      191.33      6.24 o 
   8   2  10      177.84      162.31      7.41 o 
   9   2  10        8.68       20.65      7.33 o 
  10   2  10        0.25        3.54      6.06 o 
  11   2  10       19.48       24.19      7.81 o 
 -12   3  10      126.00      133.18     12.26 o 
 -11   3  10      587.95      609.15     14.41 o 
 -10   3  10       15.83       25.08      4.40 o 
  -9   3  10     1353.29     1345.06     11.09 o 
  -8   3  10      798.97      817.32      7.39 o 
  -7   3  10     1009.70     1004.68      8.56 o 
  -6   3  10      956.47      951.87      6.61 o 
  -5   3  10       13.38       11.17      1.51 o 
  -4   3  10     6987.02     7109.10     46.23 o 
  -3   3  10      803.06      763.82     18.12 o 
  -2   3  10     3288.52     3349.79     31.99 o 
  -1   3  10     2615.62     2487.89     14.83 o 
   0   3  10     1762.51     1831.06     10.76 o 
   1   3  10     7498.47     7359.96     64.93 o 
   2   3  10      511.40      470.11      4.80 o 
   3   3  10     3042.69     2975.53     18.76 o 
   4   3  10     2179.22     2199.61     15.47 o 
   5   3  10      650.98      649.15      8.64 o 
   6   3  10     2670.13     2605.49     21.23 o 
   7   3  10       17.41       17.34      4.18 o 
   8   3  10      264.54      299.07      7.61 o 
   9   3  10      188.90      194.50     10.60 o 
  10   3  10      302.79      285.57     12.54 o 
  11   3  10      293.93      264.50     12.09 o 
 -11   4  10       33.42       28.15      4.52 o 
 -10   4  10      452.58      447.69      7.30 o 
  -9   4  10       52.67       52.08      3.69 o 
  -8   4  10      229.26      231.31      4.80 o 
  -7   4  10       56.65       54.46      5.12 o 
  -6   4  10      789.32      732.23      5.69 o 
  -5   4  10      467.21      470.20      5.77 o 
  -4   4  10       15.48       16.16      5.88 o 
  -3   4  10      246.14      250.64      8.65 o 
  -2   4  10       80.17       74.04     12.70 o 
  -1   4  10       89.92       91.62      5.82 o 
   0   4  10        7.31        8.07      1.23 o 
   1   4  10      379.98      387.10      6.63 o 
   2   4  10      378.91      378.02      7.30 o 
   3   4  10        1.94        4.92      2.85 o 
   4   4  10      409.04      388.61      6.59 o 
   5   4  10      324.97      330.75      5.73 o 
   6   4  10      743.13      743.91     12.25 o 
   7   4  10       68.36       80.16      7.01 o 
   8   4  10       49.31       56.27      5.73 o 
   9   4  10      324.73      318.08     16.79 o 
  10   4  10        1.38        3.47      5.55 o 
  11   4  10      225.00      231.66     17.60 o 
 -11   5  10       16.18       12.74      8.44 o 
 -10   5  10        5.56       11.99      8.67 o 
  -9   5  10        0.22       -0.77      5.17 o 
  -8   5  10       89.72       78.90      6.58 o 
  -7   5  10       91.05       73.66      5.36 o 
  -6   5  10        6.48        5.21      2.85 o 
  -5   5  10        2.70        3.10      3.40 o 
  -4   5  10      531.10      538.07     25.16 o 
  -3   5  10      158.20      142.08      8.65 o 
  -2   5  10        4.70        3.54      5.71 o 
  -1   5  10      128.12      129.28     12.95 o 
   0   5  10        3.49        3.19      4.03 o 
   1   5  10        2.78        2.22      1.47 o 
   2   5  10       16.38       25.17      5.11 o 
   3   5  10       21.26       23.20      2.71 o 
   4   5  10       20.93       17.14      4.13 o 
   5   5  10       91.08       93.04      6.04 o 
   6   5  10       49.62       48.24      4.25 o 
   7   5  10       11.05       12.99      4.09 o 
   8   5  10        7.71        5.69      4.25 o 
   9   5  10       25.53       26.18      7.20 o 
  10   5  10        1.55        0.56      5.92 o 
 -10   6  10      266.23      288.09     38.32 o 
  -9   6  10      256.09      279.55     13.59 o 
  -8   6  10      267.86      289.60     11.46 o 
  -7   6  10      838.50      785.12     25.11 o 
  -6   6  10       67.52       65.73      5.21 o 
  -5   6  10     1254.64     1226.65     23.77 o 
  -4   6  10      130.38      129.73     11.88 o 
  -3   6  10      771.75      791.49     27.70 o 
  -2   6  10      748.29      759.10     14.83 o 
  -1   6  10       83.94       99.67      6.80 o 
   0   6  10      814.02      848.86     17.66 o 
   1   6  10       14.68       17.25      1.67 o 
   2   6  10     1077.14     1072.47     13.60 o 
   3   6  10       26.97       27.06      3.95 o 
   4   6  10      203.37      195.86      9.93 o 
   5   6  10      548.03      556.03      8.35 o 
   6   6  10      203.04      199.44      6.05 o 
   7   6  10      297.18      300.38     10.54 o 
   8   6  10       84.03       91.48      6.51 o 
   9   6  10      371.09      377.18      9.59 o 
  -8   7  10       63.86       79.43     10.97 o 
  -7   7  10      407.53      378.63     27.22 o 
  -6   7  10      605.39      621.22     24.24 o 
  -5   7  10        0.08        5.54      7.99 o 
  -4   7  10     1182.48     1199.95     21.04 o 
  -3   7  10       27.52       20.06      7.95 o 
  -2   7  10      634.23      669.56     15.25 o 
  -1   7  10      596.46      604.40     12.28 o 
   0   7  10       25.63       30.06      6.27 o 
   1   7  10     1499.81     1453.25     26.43 o 
   2   7  10       74.89       77.43      5.83 o 
   3   7  10      228.04      218.19      3.29 o 
   4   7  10      419.20      408.16     10.38 o 
   5   7  10      314.53      295.77      5.36 o 
   6   7  10      412.94      401.03     10.73 o 
   7   7  10        9.78       11.73      5.91 o 
  -6   8  10        8.44       10.62     12.93 o 
  -5   8  10       11.68       11.44     11.39 o 
  -4   8  10       49.19       40.17     14.31 o 
  -3   8  10       22.41       31.39     16.04 o 
  -2   8  10       32.20       32.68      7.73 o 
  -1   8  10       35.25       38.55      7.03 o 
   0   8  10        1.54       -0.36      5.46 o 
   1   8  10        1.41        1.03      4.92 o 
   2   8  10       54.32       52.56      6.37 o 
   3   8  10        4.20        9.62      6.08 o 
   4   8  10        0.04       -1.68      3.29 o 
   5   8  10        0.80        2.09      3.54 o 
  -3   9  10       43.63       55.40      8.47 o 
  -2   9  10      244.49      237.77     12.84 o 
  -1   9  10      254.43      249.24     14.55 o 
   0   9  10       98.83      106.38     12.47 o 
   1   9  10      387.60      399.08     13.39 o 
   2   9  10       26.08       30.54      8.04 o 
 -12   1  11       43.57       55.39      5.86 o 
 -11   1  11      319.17      350.68      7.10 o 
 -10   1  11      498.11      483.71      7.96 o 
  -9   1  11      266.83      261.74     11.46 o 
  -8   1  11     1518.77     1511.84     12.73 o 
  -7   1  11      591.87      591.12      7.00 o 
  -6   1  11     1976.06     1980.36     14.08 o 
  -5   1  11     3792.69     3771.28     22.60 o 
  -4   1  11     2331.98     2324.19     12.83 o 
  -3   1  11     1210.10     1181.03      8.03 o 
  -2   1  11      667.42      668.50      7.57 o 
  -1   1  11    11396.11    11929.46     78.41 o 
   0   1  11       89.22       78.44      3.61 o 
   1   1  11     3031.10     2968.55     16.68 o 
   2   1  11     2969.40     2952.63     16.96 o 
   3   1  11     1771.03     1734.62     12.19 o 
   4   1  11     3875.97     3943.66     24.44 o 
   5   1  11      107.37      101.08      8.17 o 
   6   1  11     1738.55     1654.99     14.97 o 
   7   1  11       62.39       56.63      8.21 o 
   8   1  11      309.72      324.77      8.63 o 
   9   1  11      751.30      737.06     13.33 o 
  10   1  11       24.63       31.34      7.48 o 
  11   1  11      320.43      344.76     22.12 o 
 -12   2  11      520.58      520.17     10.58 o 
 -11   2  11      123.71      117.83      5.11 o 
 -10   2  11      381.16      384.78      7.26 o 
  -9   2  11     1352.53     1338.79     13.55 o 
  -8   2  11      167.13      162.34      4.61 o 
  -7   2  11     1513.54     1514.03     11.03 o 
  -6   2  11     1594.22     1595.32     11.11 o 
  -5   2  11     5045.49     5091.59     29.36 o 
  -4   2  11     2035.47     1950.97     23.97 o 
  -3   2  11     1782.00     1810.84      9.67 o 
  -2   2  11     4017.88     4044.91     20.37 o 
  -1   2  11      272.38      284.56      3.10 o 
   0   2  11     7152.82     7285.77     41.93 o 
   1   2  11     1728.92     1694.91      9.65 o 
   2   2  11     2931.15     2964.08     27.72 o 
   3   2  11     4263.55     4222.30     27.08 o 
   4   2  11      575.24      581.07      7.06 o 
   5   2  11     4120.43     4036.50     26.00 o 
   6   2  11      118.57      120.58      5.20 o 
   7   2  11      584.48      658.70     10.23 o 
   8   2  11      822.07      766.48     11.92 o 
   9   2  11      181.14      194.08      7.98 o 
  10   2  11      387.89      393.40     11.57 o 
  11   2  11        0.15       -2.55      6.21 o 
 -12   3  11        0.13        9.04      4.06 o 
 -11   3  11       18.15       24.13      5.50 o 
 -10   3  11      278.20      278.75      6.20 o 
  -9   3  11        3.17        3.49      4.33 o 
  -8   3  11      209.30      208.81      4.35 o 
  -7   3  11      243.54      234.08      4.66 o 
  -6   3  11       38.18       37.82      2.26 o 
  -5   3  11      409.40      409.79     11.25 o 
  -4   3  11       12.79       15.56      1.01 o 
  -3   3  11      449.33      466.81      6.85 o 
  -2   3  11       39.09       46.96      3.27 o 
  -1   3  11      111.80      104.80      3.79 o 
   0   3  11       73.17       74.78      4.58 o 
   1   3  11      289.07      269.32      4.85 o 
   2   3  11       29.24       26.56      3.72 o 
   3   3  11      280.57      286.23      5.76 o 
   4   3  11      288.36      266.86      5.36 o 
   5   3  11       42.66       40.03      4.21 o 
   6   3  11      147.57      158.37      5.77 o 
   7   3  11       11.14        5.35      4.67 o 
   8   3  11       60.63       65.02      5.79 o 
   9   3  11        4.76       -3.69      5.61 o 
  10   3  11       10.75        0.81      5.66 o 
  11   3  11       17.55       17.85      6.42 o 
 -11   4  11       65.55       74.94      5.86 o 
 -10   4  11       58.57       53.05      3.93 o 
  -9   4  11       37.96       51.78      4.12 o 
  -8   4  11        0.38        2.43      1.72 o 
  -7   4  11      571.48      566.91     11.64 o 
  -6   4  11      271.28      276.04     13.67 o 
  -5   4  11       42.94       41.90      2.17 o 
  -4   4  11       12.14       18.75      7.66 o 
  -3   4  11      394.20      429.44     31.16 o 
  -2   4  11      323.83      314.39     14.08 o 
  -1   4  11       16.22       16.58      4.15 o 
   0   4  11      199.23      195.14      5.59 o 
   1   4  11       76.23       81.57      2.00 o 
   2   4  11      717.51      723.10      8.30 o 
   3   4  11      652.56      661.16      9.53 o 
   4   4  11       41.71       45.43      6.78 o 
   5   4  11      773.33      765.52      8.77 o 
   6   4  11        9.68        8.99      3.70 o 
   7   4  11      252.24      254.81      6.78 o 
   8   4  11        7.01        9.93      5.45 o 
   9   4  11      290.06      285.54      8.09 o 
  10   4  11       91.42      110.74      8.94 o 
 -10   5  11      529.92      548.19     16.94 o 
  -9   5  11      294.88      308.50      6.71 o 
  -8   5  11      629.40      631.71     17.42 o 
  -7   5  11        0.14       -0.47      2.16 o 
  -6   5  11      502.88      499.60     15.51 o 
  -5   5  11       46.64       54.76      8.16 o 
  -4   5  11      631.75      622.72     13.55 o 
  -3   5  11     1144.66     1164.57     33.70 o 
  -2   5  11       44.92       46.19      7.34 o 
  -1   5  11      934.07      954.51     11.01 o 
   0   5  11      117.76      123.59      6.46 o 
   1   5  11     1349.72     1348.43      7.30 o 
   2   5  11       22.79       26.84      2.14 o 
   3   5  11       13.54       12.11      2.56 o 
   4   5  11      365.15      365.69      6.85 o 
   5   5  11       22.06       20.91      3.75 o 
   6   5  11      693.89      695.02      9.57 o 
   7   5  11       19.36       20.34      4.52 o 
   8   5  11      244.57      243.81      7.36 o 
   9   5  11      124.63      132.79      7.24 o 
  -9   6  11       32.70       38.98      8.97 o 
  -8   6  11      103.24      115.80     14.56 o 
  -7   6  11      121.56      139.44     12.67 o 
  -6   6  11       70.32       76.28     12.71 o 
  -5   6  11      102.86      135.20     13.06 o 
  -4   6  11       77.98       89.72     14.08 o 
  -3   6  11      199.47      221.39     29.09 o 
  -2   6  11       53.70       53.42      9.87 o 
  -1   6  11       23.02       36.46      6.26 o 
   0   6  11      427.73      428.50      8.69 o 
   1   6  11        2.59        5.21      1.56 o 
   2   6  11       99.27       96.36      2.13 o 
   3   6  11       11.80       12.76      2.18 o 
   4   6  11       17.64       22.76      5.00 o 
   5   6  11       49.38       60.62      4.80 o 
   6   6  11        5.55        5.72      4.34 o 
   7   6  11      164.84      171.30      7.61 o 
   8   6  11        0.43       -0.92      5.44 o 
  -8   7  11      103.21      102.73     12.07 o 
  -7   7  11        5.28       -1.87     10.55 o 
  -6   7  11      155.82      185.49     13.22 o 
  -5   7  11      301.81      318.33     29.78 o 
  -4   7  11      185.57      186.81     12.93 o 
  -3   7  11      104.05      112.78     10.58 o 
  -2   7  11      171.91      197.51     11.23 o 
  -1   7  11      193.76      186.47     10.15 o 
   0   7  11       35.87       43.74      6.15 o 
   1   7  11      134.23      138.56      9.40 o 
   2   7  11      305.42      280.84      5.97 o 
   3   7  11      373.66      332.31      5.16 o 
   4   7  11      490.78      455.17      9.94 o 
   5   7  11       11.32        7.74      3.40 o 
   6   7  11      133.79      112.44      6.07 o 
   7   7  11        0.19        3.42      7.26 o 
  -6   8  11       83.91       71.50     11.89 o 
  -5   8  11      242.99      272.27     14.32 o 
  -4   8  11      542.41      537.82     19.62 o 
  -3   8  11      104.90      109.88     17.08 o 
  -2   8  11      129.01      145.55     10.38 o 
  -1   8  11        5.38        2.24      9.70 o 
   0   8  11      308.63      310.08     12.70 o 
   1   8  11      107.98      113.34      8.14 o 
   2   8  11      341.32      364.55     12.21 o 
   3   8  11      307.11      292.85     10.51 o 
   4   8  11       54.59       63.15     11.08 o 
   5   8  11      349.40      329.20     12.79 o 
  -1   9  11        5.19        3.33      7.67 o 
   0   9  11       28.86       24.50     10.87 o 
 -12   0  12       26.59       17.05      8.12 o 
 -11   0  12      356.45      355.94     10.28 o 
 -10   0  12        4.61        1.34      4.73 o 
  -9   0  12      651.24      631.12     10.76 o 
  -8   0  12      290.55      295.56      7.34 o 
  -7   0  12      584.23      600.30     10.98 o 
  -6   0  12     4241.39     4202.04     31.36 o 
  -5   0  12      813.97      784.13      8.42 o 
  -4   0  12     1816.81     1701.52     19.88 o 
  -3   0  12        5.45        2.71      3.26 o 
  -2   0  12      203.48      146.50      5.95 o 
  -1   0  12      843.37      887.67      6.56 o 
   0   0  12     1616.78     1469.23     11.27 o 
   1   0  12      415.31      354.32      6.43 o 
   2   0  12     2299.80     2231.06     18.74 o 
   3   0  12     5069.03     4943.97     39.89 o 
   4   0  12       63.38       61.73      7.59 o 
   5   0  12     1325.24     1305.14     17.44 o 
   6   0  12      221.76      233.95     14.31 o 
   7   0  12      634.42      655.63     26.32 o 
   8   0  12     1769.27     1693.65     24.61 o 
   9   0  12       39.46       29.52     11.17 o 
  10   0  12      340.29      386.82     25.73 o 
  11   0  12       57.70       76.32     15.02 o 
 -12   1  12       10.53        7.91      4.37 o 
 -11   1  12       55.53       52.28      5.14 o 
 -10   1  12      151.20      172.82     10.06 o 
  -9   1  12        0.63       -0.18      3.33 o 
  -8   1  12      640.05      655.60      7.70 o 
  -7   1  12       33.55       37.36      3.36 o 
  -6   1  12        5.02       12.12      2.85 o 
  -5   1  12     3826.13     3824.91     21.11 o 
  -4   1  12      423.46      463.86      5.47 o 
  -3   1  12     1818.88     1797.41     11.23 o 
  -2   1  12       40.58       52.37      3.59 o 
  -1   1  12       80.69       46.04      2.41 o 
   0   1  12      801.11      721.72      5.90 o 
   1   1  12      520.17      593.43      5.46 o 
   2   1  12     1538.69     1592.70      9.55 o 
   3   1  12      145.81      126.20      4.69 o 
   4   1  12     1383.91     1345.20     12.19 o 
   5   1  12      340.59      331.99      7.52 o 
   6   1  12      689.23      638.13      8.88 o 
   7   1  12      214.67      199.90     12.37 o 
   8   1  12       73.41       54.93      6.98 o 
   9   1  12      335.30      294.40     15.53 o 
  10   1  12        5.72        2.99      6.40 o 
  11   1  12       95.59      106.96     16.88 o 
 -12   2  12       16.19       14.93      4.75 o 
 -11   2  12        4.29        5.75      4.25 o 
 -10   2  12        3.79        3.77      3.71 o 
  -9   2  12      144.72      144.34      5.64 o 
  -8   2  12       12.20       10.10      3.05 o 
  -7   2  12      709.16      747.96      6.69 o 
  -6   2  12     1253.05     1250.66     11.49 o 
  -5   2  12       96.81      113.20      5.11 o 
  -4   2  12      874.09      854.57      6.31 o 
  -3   2  12      330.28      311.91      3.67 o 
  -2   2  12      438.06      454.13      4.37 o 
  -1   2  12       73.41       70.52      2.18 o 
   0   2  12     2665.05     2772.65     22.18 o 
   1   2  12      619.02      628.82      5.66 o 
   2   2  12      276.52      251.79      3.66 o 
   3   2  12      198.45      204.85      5.36 o 
   4   2  12      189.83      194.68      5.90 o 
   5   2  12      259.44      244.27      7.67 o 
   6   2  12      162.46      152.11      6.58 o 
   7   2  12      530.50      508.18      8.19 o 
   8   2  12       29.43       37.16      5.71 o 
   9   2  12       18.64       14.46      5.37 o 
  10   2  12      184.66      204.96      8.96 o 
  11   2  12       28.89       33.86      7.04 o 
 -11   3  12       40.98       42.29      4.83 o 
 -10   3  12     1117.41     1102.56     11.37 o 
  -9   3  12       23.90       22.99      4.98 o 
  -8   3  12     1712.65     1695.61     12.77 o 
  -7   3  12      203.01      216.30      5.75 o 
  -6   3  12      489.09      429.09     26.31 o 
  -5   3  12     1269.02     1282.39      9.02 o 
  -4   3  12     1080.35     1025.42     10.98 o 
  -3   3  12     6002.72     6092.69     37.62 o 
  -2   3  12     1017.83     1039.60      6.75 o 
  -1   3  12     4667.90     4842.04     25.22 o 
   0   3  12     2723.52     2700.03     14.95 o 
   1   3  12      501.80      508.48      4.54 o 
   2   3  12     3419.45     3426.91     23.02 o 
   3   3  12      445.63      430.02      8.86 o 
   4   3  12     1091.66     1078.86     10.67 o 
   5   3  12      814.85      770.41      8.28 o 
   6   3  12      735.20      723.90      9.57 o 
   7   3  12      555.02      529.16      9.62 o 
   8   3  12        2.02       -5.27      5.27 o 
   9   3  12      576.95      610.96     13.04 o 
  10   3  12       30.00       33.50      7.00 o 
 -11   4  12       76.05       68.86      9.32 o 
 -10   4  12      153.71      176.01      6.83 o 
  -9   4  12      657.83      664.70      9.82 o 
  -8   4  12       95.10       92.63      3.94 o 
  -7   4  12      200.47      182.05     16.53 o 
  -6   4  12       24.85       18.22      2.87 o 
  -5   4  12        8.62       10.19      6.36 o 
  -4   4  12      277.26      289.07     12.00 o 
  -3   4  12       29.31       48.22      7.01 o 
  -2   4  12      268.33      266.26     12.23 o 
  -1   4  12      180.41      207.59      6.79 o 
   0   4  12      445.81      432.82      5.61 o 
   1   4  12      355.36      336.65      6.80 o 
   2   4  12      276.85      273.20      6.68 o 
   3   4  12       44.52       41.38      3.36 o 
   4   4  12       45.52       50.43      3.89 o 
   5   4  12      619.90      620.74      9.37 o 
   6   4  12       10.41       13.98      3.96 o 
   7   4  12      258.02      250.39      6.64 o 
   8   4  12      141.71      153.94      8.84 o 
   9   4  12      134.39      119.00      8.26 o 
  10   4  12      313.57      339.04     12.34 o 
 -10   5  12        3.57        4.15      7.55 o 
  -9   5  12        0.23        2.32      6.75 o 
  -8   5  12       32.05       36.50      4.53 o 
  -7   5  12       68.35       58.27      4.40 o 
  -6   5  12        6.90        3.95      7.68 o 
  -5   5  12       10.87       12.51      9.21 o 
  -4   5  12       53.28       57.37     10.04 o 
  -3   5  12       71.52       77.31     11.77 o 
  -2   5  12        0.35       -4.69     10.93 o 
  -1   5  12        0.29       -4.84      4.84 o 
   0   5  12        4.15       10.07      4.66 o 
   1   5  12        1.46        2.29      1.82 o 
   2   5  12      657.45      663.96     10.12 o 
   3   5  12      298.08      293.44      6.06 o 
   4   5  12       42.21       49.25      3.97 o 
   5   5  12       34.52       34.05      5.20 o 
   6   5  12       72.29       71.03      6.93 o 
   7   5  12       26.68       23.53      5.31 o 
   8   5  12       19.37       17.91      5.55 o 
   9   5  12       17.88       19.37      7.04 o 
  -9   6  12      431.07      425.09     16.08 o 
  -8   6  12      133.38      138.31     12.67 o 
  -7   6  12      553.92      574.81     17.14 o 
  -6   6  12      713.01      728.19     36.93 o 
  -5   6  12        6.56       15.77     15.47 o 
  -4   6  12      953.79      965.20     18.93 o 
  -3   6  12       15.96       18.30      7.81 o 
  -2   6  12      595.59      631.31     14.83 o 
  -1   6  12      321.04      332.18     10.95 o 
   0   6  12      225.96      241.55      8.61 o 
   1   6  12      946.18      935.92     13.10 o 
   2   6  12      200.78      195.45      7.26 o 
   3   6  12      616.63      617.60     12.09 o 
   4   6  12      294.04      286.02     11.86 o 
   5   6  12      721.03      710.19      9.59 o 
   6   6  12      216.23      230.59      9.92 o 
   7   6  12       65.09       60.81      8.66 o 
   8   6  12      177.05      207.78      9.73 o 
  -7   7  12       49.25       58.66     14.67 o 
  -6   7  12      551.30      546.61     21.53 o 
  -5   7  12      627.30      679.66     22.16 o 
  -4   7  12        6.26        7.07      8.47 o 
  -3   7  12     1041.76     1061.85     24.29 o 
  -2   7  12        0.50        1.08      7.58 o 
  -1   7  12      454.82      460.65     11.69 o 
   0   7  12      645.37      656.57     11.46 o 
   1   7  12      340.25      343.89      9.54 o 
   2   7  12      982.72      952.27     13.75 o 
   3   7  12        3.18        3.79      3.66 o 
   4   7  12      536.34      540.50     12.76 o 
   5   7  12      349.16      338.46      5.54 o 
   6   7  12      145.49      148.96      5.56 o 
  -5   8  12        2.35       15.36      9.92 o 
  -4   8  12        4.53        8.19     11.08 o 
  -3   8  12       56.27       50.97     10.52 o 
  -2   8  12        7.77       -1.87      7.56 o 
  -1   8  12        4.39       -3.90      7.56 o 
   0   8  12       17.12       21.88      8.44 o 
   1   8  12        1.12        9.63      6.49 o 
   2   8  12       12.36        9.63      6.66 o 
   3   8  12       11.27       18.76      7.26 o 
   4   8  12        1.63        4.73      9.08 o 
 -12   1  13      303.15      317.52     10.70 o 
 -11   1  13        0.26        0.52      4.32 o 
 -10   1  13      332.13      315.62      6.67 o 
  -9   1  13      279.73      305.85      6.14 o 
  -8   1  13      298.22      316.54      5.62 o 
  -7   1  13      123.61      134.39      5.73 o 
  -6   1  13       42.93       38.95      2.44 o 
  -5   1  13     4472.37     4454.01     29.29 o 
  -4   1  13       88.94       97.95      4.26 o 
  -3   1  13     1109.22     1097.25      7.28 o 
  -2   1  13      490.71      462.66      4.16 o 
  -1   1  13      841.52      835.27      7.93 o 
   0   1  13     2868.20     2884.35     16.74 o 
   1   1  13       65.95       70.03      2.87 o 
   2   1  13     3351.52     3444.54     19.26 o 
   3   1  13      422.73      418.11      5.56 o 
   4   1  13      652.07      650.76      7.03 o 
   5   1  13     2110.66     2042.45     18.10 o 
   6   1  13      166.28      142.34      5.94 o 
   7   1  13      563.64      576.17      9.46 o 
   8   1  13      194.94      186.77      7.00 o 
   9   1  13      703.91      704.55     13.43 o 
  10   1  13      182.18      202.33     10.73 o 
  11   1  13       64.90       68.57      8.80 o 
 -12   2  13       35.03       35.36      7.06 o 
 -11   2  13      437.77      447.32     10.66 o 
 -10   2  13      277.20      297.14      8.26 o 
  -9   2  13      823.09      848.04      9.70 o 
  -8   2  13     1032.88     1037.84      8.68 o 
  -7   2  13      942.31      944.50      9.24 o 
  -6   2  13      831.71      837.95     10.62 o 
  -5   2  13      265.39      258.86      6.56 o 
  -4   2  13     2912.90     2931.99     19.68 o 
  -3   2  13      920.40      895.88      9.17 o 
  -2   2  13     1244.56     1203.98      9.28 o 
  -1   2  13     3977.89     4022.22     21.41 o 
   0   2  13        8.54        4.16      2.17 o 
   1   2  13     4318.27     4373.56     24.77 o 
   2   2  13      250.40      247.71      4.13 o 
   3   2  13      187.17      201.30      4.36 o 
   4   2  13     2783.31     2820.27     19.80 o 
   5   2  13      270.48      264.95      7.76 o 
   6   2  13     1769.05     1750.69     15.18 o 
   7   2  13       33.82       34.95      5.38 o 
   8   2  13      537.72      583.64      9.59 o 
   9   2  13      244.45      277.69      9.84 o 
  10   2  13      124.92      124.82      9.27 o 
 -11   3  13        2.59        1.63      3.44 o 
 -10   3  13       73.28       91.82      6.32 o 
  -9   3  13        0.53        3.06      2.52 o 
  -8   3  13       69.17       61.09      3.23 o 
  -7   3  13      170.74      173.70      9.82 o 
  -6   3  13       81.78       79.51      2.97 o 
  -5   3  13        9.67       10.50      1.44 o 
  -4   3  13        7.67        5.21      2.57 o 
  -3   3  13      487.61      484.03      5.00 o 
  -2   3  13       61.48       55.95      2.04 o 
  -1   3  13      411.94      454.45      3.97 o 
   0   3  13      459.33      469.00      7.79 o 
   1   3  13       10.55       10.15      1.84 o 
   2   3  13      140.46      143.82      4.41 o 
   3   3  13     1034.94     1041.07     10.47 o 
   4   3  13       10.18       10.00      4.36 o 
   5   3  13        6.70        9.14      3.76 o 
   6   3  13        7.69        3.26      5.26 o 
   7   3  13       70.89       92.85      9.48 o 
   8   3  13       29.18       28.07      6.50 o 
   9   3  13        8.65        5.55      5.82 o 
  10   3  13       29.13       36.39      7.83 o 
 -10   4  13       53.20       47.67     10.26 o 
  -9   4  13      172.48      172.58      9.50 o 
  -8   4  13      306.31      295.52      9.18 o 
  -7   4  13        8.05        8.45      3.69 o 
  -6   4  13      253.32      239.76     10.35 o 
  -5   4  13        0.90        9.44     11.77 o 
  -4   4  13      394.71      377.01     13.13 o 
  -3   4  13       25.13       26.51      6.69 o 
  -2   4  13      290.01      304.25     14.31 o 
  -1   4  13      337.91      353.52      9.60 o 
   0   4  13      550.20      562.02      6.03 o 
   1   4  13      693.73      680.97      5.65 o 
   2   4  13        9.90       10.20      2.89 o 
   3   4  13      885.60      896.45      8.61 o 
   4   4  13        4.53        3.23      2.92 o 
   5   4  13      747.27      719.64      8.80 o 
   6   4  13      455.60      466.99      8.86 o 
   7   4  13       27.13       22.27      4.84 o 
   8   4  13      173.68      175.47      7.99 o 
   9   4  13        4.87        3.78      5.48 o 
 -10   5  13      383.85      388.69     26.89 o 
  -9   5  13      421.13      447.37     15.14 o 
  -8   5  13      281.38      318.81     11.20 o 
  -7   5  13      966.72      985.28     15.99 o 
  -6   5  13        2.65        8.31      7.51 o 
  -5   5  13     1507.11     1526.55     22.85 o 
  -4   5  13      468.68      501.47     13.55 o 
  -3   5  13      899.77      912.15     28.16 o 
  -2   5  13      505.72      522.31     17.08 o 
  -1   5  13       46.54       50.87      6.16 o 
   0   5  13     1678.29     1709.72     16.43 o 
   1   5  13       93.67       87.07      3.44 o 
   2   5  13     1416.11     1438.95      8.49 o 
   3   5  13        7.27       12.93      4.46 o 
   4   5  13      392.73      380.23      8.26 o 
   5   5  13      570.08      558.17      9.30 o 
   6   5  13       42.78       29.54      7.64 o 
   7   5  13      259.68      273.82     11.66 o 
   8   5  13        7.09        5.97      5.48 o 
   9   5  13      169.35      147.97      7.96 o 
  -9   6  13      260.39      306.09     23.08 o 
  -8   6  13       30.84       32.01      8.80 o 
  -7   6  13       85.26       93.51     11.59 o 
  -6   6  13      214.43      209.08     12.89 o 
  -5   6  13       21.06       24.40      9.00 o 
  -4   6  13      546.31      577.79     18.77 o 
  -3   6  13       57.56       76.80      9.78 o 
  -2   6  13       19.00       23.64      6.83 o 
  -1   6  13      232.40      237.57     21.38 o 
   0   6  13       50.62       50.87      6.28 o 
   1   6  13      387.44      352.63     15.07 o 
   2   6  13        3.87        3.81      2.01 o 
   3   6  13      400.74      397.04      8.63 o 
   4   6  13       15.00       14.98      4.06 o 
   5   6  13        2.29        1.32      3.50 o 
   6   6  13      102.71      101.13     10.93 o 
   7   6  13        1.08        2.25      7.71 o 
  -7   7  13      233.75      219.20     15.01 o 
  -6   7  13        0.00        4.86     13.62 o 
  -5   7  13      179.78      367.39    198.75 o 
  -4   7  13      123.30      146.35     18.47 o 
  -3   7  13      135.79      150.89     15.38 o 
  -2   7  13      345.27      335.38     14.98 o 
  -1   7  13       18.07       21.93      8.81 o 
   0   7  13      223.47      202.83      9.86 o 
   1   7  13       46.35       46.74      7.43 o 
   2   7  13      168.32      184.94     11.33 o 
   3   7  13      161.05      169.81     17.39 o 
   4   7  13        3.64        1.76      2.42 o 
   5   7  13      127.10      133.41      5.62 o 
   6   7  13        0.76        2.63      4.31 o 
  -4   8  13      286.07      286.26     22.39 o 
  -3   8  13      251.00      247.29     11.66 o 
  -2   8  13      161.54      155.05     10.52 o 
  -1   8  13      238.32      242.54     12.61 o 
   0   8  13        2.34       -0.75      8.62 o 
   1   8  13      346.60      352.77     16.53 o 
   2   8  13       16.10       16.86      7.43 o 
   3   8  13      173.90      167.97     10.42 o 
 -12   0  14      215.37      186.52     13.85 o 
 -11   0  14       30.00       44.73      8.25 o 
 -10   0  14      872.82      863.30     13.55 o 
  -9   0  14        7.66        3.69      6.46 o 
  -8   0  14      809.64      790.00      9.15 o 
  -7   0  14      191.54      206.02      6.87 o 
  -6   0  14     2024.38     1988.87     18.46 o 
  -5   0  14     2547.05     2479.22     23.17 o 
  -4   0  14      762.06      755.80     13.62 o 
  -3   0  14      257.62      264.96      5.52 o 
  -2   0  14      128.79      107.22      9.01 o 
  -1   0  14     1296.62     1144.90      8.41 o 
   0   0  14       33.68       75.47     30.70 o 
   1   0  14     1373.23     1367.82     14.46 o 
   2   0  14      380.01      401.28      7.43 o 
   3   0  14        9.87       12.14      4.05 o 
   4   0  14     4006.27     3889.52     34.39 o 
   5   0  14       71.84       79.39      6.53 o 
   6   0  14     1598.31     1585.84     19.15 o 
   7   0  14       19.77       12.10      5.75 o 
   8   0  14       54.10       77.46      9.70 o 
   9   0  14      448.23      491.52     29.78 o 
  10   0  14      102.58      106.83     12.21 o 
 -11   1  14      100.34      148.69      8.93 o 
 -10   1  14       25.76       20.43      4.38 o 
  -9   1  14      138.80      141.93      4.70 o 
  -8   1  14        4.47        1.72      2.79 o 
  -7   1  14      303.94      322.60      4.21 o 
  -6   1  14      165.94      161.29      4.14 o 
  -5   1  14      175.40      162.57      4.65 o 
  -4   1  14      325.75      310.61      5.93 o 
  -3   1  14      187.91      205.15      3.41 o 
  -2   1  14     1106.77     1105.70      7.63 o 
  -1   1  14      105.77       89.26      2.36 o 
   0   1  14      665.78      707.57      6.01 o 
   1   1  14      641.25      634.82      7.20 o 
   2   1  14       23.06       27.61      3.30 o 
   3   1  14     1742.24     1741.02     13.33 o 
   4   1  14      320.39      315.86      5.83 o 
   5   1  14      247.93      230.54      5.45 o 
   6   1  14       44.36       40.96      5.11 o 
   7   1  14       83.93       87.09     10.56 o 
   8   1  14       34.94       41.68      6.06 o 
   9   1  14       23.05       24.50      6.84 o 
  10   1  14       61.50       65.04      7.25 o 
 -11   2  14       43.30       37.52      5.40 o 
 -10   2  14        1.18        5.02      3.62 o 
  -9   2  14        2.08        5.52      4.12 o 
  -8   2  14       67.61       78.81      6.99 o 
  -7   2  14        4.10        7.67      2.50 o 
  -6   2  14     1438.78     1448.98     25.97 o 
  -5   2  14       37.94       40.89      3.67 o 
  -4   2  14      557.69      548.36      4.32 o 
  -3   2  14      216.59      223.39      3.83 o 
  -2   2  14       67.72       89.75      3.53 o 
  -1   2  14      576.23      546.62      4.64 o 
   0   2  14       90.39       84.49      4.25 o 
   1   2  14      175.29      156.30      3.37 o 
   2   2  14       11.16       11.97      3.17 o 
   3   2  14     3487.78     3435.67     22.91 o 
   4   2  14      179.68      174.35      4.67 o 
   5   2  14        8.79        8.20      3.75 o 
   6   2  14      395.44      409.65      7.42 o 
   7   2  14        6.34       10.14      5.39 o 
   8   2  14      280.64      275.86      8.35 o 
   9   2  14      331.39      328.45      9.82 o 
  10   2  14        0.31        0.30      5.15 o 
 -11   3  14       58.17       51.41      5.62 o 
 -10   3  14       44.00       44.99      3.92 o 
  -9   3  14     1149.04     1179.76      9.47 o 
  -8   3  14       36.57       34.10      2.96 o 
  -7   3  14     2223.43     2195.49     23.76 o 
  -6   3  14      963.25      985.26      7.97 o 
  -5   3  14     2485.54     2423.60     13.97 o 
  -4   3  14     1786.33     1720.37     11.67 o 
  -3   3  14      358.65      354.48      7.36 o 
  -2   3  14     2030.79     2110.72     12.58 o 
  -1   3  14     1577.12     1542.51      9.67 o 
   0   3  14     2253.83     2253.18     13.40 o 
   1   3  14     2352.97     2346.83     14.15 o 
   2   3  14     1634.31     1686.61     10.63 o 
   3   3  14      229.97      237.15      4.31 o 
   4   3  14       17.90       16.94      4.53 o 
   5   3  14     1555.43     1522.81     15.62 o 
   6   3  14      117.87      121.92      6.12 o 
   7   3  14      273.61      257.86      7.38 o 
   8   3  14      713.82      692.97     12.47 o 
   9   3  14       62.75       61.02      7.25 o 
  10   3  14      223.17      223.89     11.03 o 
 -10   4  14       95.24       81.04      9.05 o 
  -9   4  14       19.05       26.17     10.01 o 
  -8   4  14      293.43      321.89     10.30 o 
  -7   4  14        0.14        0.86      1.49 o 
  -6   4  14      642.02      674.36     14.68 o 
  -5   4  14      360.06      384.73     33.24 o 
  -4   4  14      185.73      226.60     27.47 o 
  -3   4  14      436.60      448.67     11.59 o 
  -2   4  14       61.51       70.10      6.22 o 
  -1   4  14      377.43      401.62      9.33 o 
   0   4  14      216.11      218.09      5.80 o 
   1   4  14      894.04      894.80      9.02 o 
   2   4  14       36.09       37.58      5.09 o 
   3   4  14      332.14      308.60      7.66 o 
   4   4  14      534.99      563.51      9.06 o 
   5   4  14       81.63       84.68     16.82 o 
   6   4  14      608.13      619.16      9.18 o 
   7   4  14       94.66      127.77      7.08 o 
   8   4  14      219.58      222.97      7.44 o 
   9   4  14      193.26      218.57     14.20 o 
  -9   5  14        1.86        0.62      6.93 o 
  -8   5  14        1.19        1.83      7.60 o 
  -7   5  14       81.16       80.22     10.61 o 
  -6   5  14       13.79       17.48      8.54 o 
  -5   5  14       13.56       11.67      9.70 o 
  -4   5  14       65.30       60.93     11.17 o 
  -3   5  14       97.10      119.17     16.16 o 
  -2   5  14      343.11      334.34      9.77 o 
  -1   5  14      349.63      336.66     12.59 o 
   0   5  14       39.07       41.08      5.94 o 
   1   5  14        3.19        1.65      1.47 o 
   2   5  14       72.28       75.83      3.77 o 
   3   5  14       25.01       22.44      4.32 o 
   4   5  14        7.97       11.22      3.75 o 
   5   5  14       43.15       47.99      9.99 o 
   6   5  14       18.76       12.17      4.34 o 
   7   5  14       73.16       57.57      5.92 o 
   8   5  14        3.05        9.59      5.84 o 
  -8   6  14      577.00      606.65     19.26 o 
  -7   6  14       26.41       31.16     10.45 o 
  -6   6  14      680.92      773.34     18.93 o 
  -5   6  14      411.38      415.12     15.18 o 
  -4   6  14      278.41      313.96     13.55 o 
  -3   6  14     1146.92     1157.95     25.52 o 
  -2   6  14      135.78      140.27     12.23 o 
  -1   6  14     1128.32     1154.14     20.73 o 
   0   6  14      109.96      112.64     10.28 o 
   1   6  14      630.29      628.33     17.19 o 
   2   6  14      690.20      661.78     11.19 o 
   3   6  14       57.07       56.40      3.67 o 
   4   6  14      530.20      554.00      6.84 o 
   5   6  14       29.34       19.25      4.87 o 
   6   6  14      353.40      377.95     11.78 o 
   7   6  14       53.27       39.16      6.46 o 
  -6   7  14       15.23       18.54     12.47 o 
  -5   7  14      764.00      783.96     24.41 o 
  -4   7  14      688.13      698.54     21.93 o 
  -3   7  14      266.53      285.94     24.93 o 
  -2   7  14      984.75     1039.72     26.39 o 
  -1   7  14        5.24        6.82      8.13 o 
   0   7  14      864.93      860.92     15.59 o 
   1   7  14      314.91      324.84     10.18 o 
   2   7  14      274.04      296.72     11.54 o 
   3   7  14      441.38      483.77     14.78 o 
   4   7  14        0.11        8.20      7.37 o 
   5   7  14      292.03      302.82      7.93 o 
  -3   8  14        3.02       11.18      8.80 o 
  -2   8  14      112.79      112.65     15.13 o 
  -1   8  14       14.71        7.98      7.67 o 
   0   8  14       12.48       12.51      9.01 o 
   1   8  14       76.33       85.07      9.19 o 
   2   8  14        1.60        8.50      8.42 o 
 -11   1  15      121.75      122.37      4.98 o 
 -10   1  15       51.23       75.40      9.16 o 
  -9   1  15      790.59      804.92      8.42 o 
  -8   1  15      346.30      336.55      4.65 o 
  -7   1  15      231.22      226.84      4.31 o 
  -6   1  15      132.15      136.93      4.38 o 
  -5   1  15      244.22      242.39      5.73 o 
  -4   1  15     1718.75     1739.81     12.48 o 
  -3   1  15      239.97      236.54      3.58 o 
  -2   1  15      879.26      846.90      5.94 o 
  -1   1  15      299.16      277.11      3.23 o 
   0   1  15      531.17      550.59      5.57 o 
   1   1  15     1755.23     1775.58     13.33 o 
   2   1  15      934.89      929.95      7.72 o 
   3   1  15      287.44      299.28      6.38 o 
   4   1  15      325.96      322.31      7.43 o 
   5   1  15     1350.43     1319.15     11.05 o 
   6   1  15      452.49      462.70     10.29 o 
   7   1  15      123.29      129.07      6.21 o 
   8   1  15      459.84      468.17     12.05 o 
   9   1  15        1.88        7.12      6.41 o 
  10   1  15      184.07      200.06      9.50 o 
 -11   2  15       74.36       66.48      5.55 o 
 -10   2  15      456.19      425.61      9.31 o 
  -9   2  15       23.48       30.12      3.87 o 
  -8   2  15     1176.65     1170.49     11.18 o 
  -7   2  15      391.55      401.91      4.87 o 
  -6   2  15       11.39       14.18      2.58 o 
  -5   2  15     2960.61     2966.60     19.66 o 
  -4   2  15       70.55       71.85      3.12 o 
  -3   2  15     2382.96     2402.38     13.77 o 
  -2   2  15      279.20      266.52      3.90 o 
  -1   2  15      795.00      780.79      7.05 o 
   0   2  15     1553.03     1535.97     10.57 o 
   1   2  15      323.24      327.38      4.55 o 
   2   2  15     2571.12     2578.89     17.30 o 
   3   2  15       93.17       88.89      3.68 o 
   4   2  15      821.03      842.11      8.27 o 
   5   2  15      398.89      407.59      6.12 o 
   6   2  15      539.24      556.76     11.04 o 
   7   2  15      437.71      456.51      8.58 o 
   8   2  15       58.05       51.87     19.08 o 
   9   2  15      334.68      352.09     10.89 o 
  10   2  15       67.92       64.80      8.68 o 
 -10   3  15        0.30       -3.64      4.67 o 
  -9   3  15       74.98       73.26      3.32 o 
  -8   3  15       28.30       26.43      2.86 o 
  -7   3  15      392.55      373.30      6.92 o 
  -6   3  15       10.71        9.67      2.81 o 
  -5   3  15       47.60       62.39      4.68 o 
  -4   3  15      351.70      341.17      3.53 o 
  -3   3  15      102.22       97.39      3.13 o 
  -2   3  15      177.43      188.64      4.08 o 
  -1   3  15      101.42       83.61      3.20 o 
   0   3  15      288.90      299.29      6.06 o 
   1   3  15      318.81      318.96      4.56 o 
   2   3  15      132.06      127.37      5.49 o 
   3   3  15       48.56       46.72      5.02 o 
   4   3  15       10.67       14.58      3.03 o 
   5   3  15       56.50       52.40      5.09 o 
   6   3  15      152.00      154.05      9.62 o 
   7   3  15       15.76       15.06      5.26 o 
   8   3  15       10.33       16.09      7.83 o 
   9   3  15       40.84       30.37      6.64 o 
 -10   4  15      213.46      241.10     12.80 o 
  -9   4  15       65.88       62.60      8.35 o 
  -8   4  15      200.29      209.57     10.85 o 
  -7   4  15      177.95      195.84     11.10 o 
  -6   4  15       87.16       99.07     11.69 o 
  -5   4  15      442.14      488.64     15.73 o 
  -4   4  15        0.56        0.57      6.03 o 
  -3   4  15      454.38      444.92     14.54 o 
  -2   4  15        1.53       -2.12      4.88 o 
  -1   4  15      359.04      347.89      3.82 o 
   0   4  15      379.70      376.92      5.95 o 
   1   4  15       64.11       60.83      2.37 o 
   2   4  15      858.27      865.38      7.31 o 
   3   4  15        2.89        8.83      2.19 o 
   4   4  15      328.24      353.14      9.22 o 
   5   4  15       66.78       79.34      4.86 o 
   6   4  15      236.52      231.99      8.46 o 
   7   4  15      176.05      165.01     11.47 o 
   8   4  15       32.06       29.50      7.44 o 
   9   4  15      210.33      225.81     11.26 o 
  -9   5  15      548.89      626.16     27.23 o 
  -8   5  15      285.75      301.49     25.39 o 
  -7   5  15      694.67      662.58     21.31 o 
  -6   5  15      849.66      894.87     59.56 o 
  -5   5  15       36.94       35.89     11.22 o 
  -4   5  15     1488.58     1500.14     27.31 o 
  -3   5  15       77.47       60.81     16.64 o 
  -2   5  15      799.81      796.08     19.84 o 
  -1   5  15     1292.17     1301.08     16.11 o 
   0   5  15      304.10      321.28     12.53 o 
   1   5  15     1118.58     1132.69      9.16 o 
   2   5  15       14.51       10.40      1.46 o 
   3   5  15      825.89      815.48     10.73 o 
   4   5  15      325.36      310.62     10.17 o 
   5   5  15      191.93      208.57      7.13 o 
   6   5  15      327.49      346.74     16.07 o 
   7   5  15       89.79       97.71      6.83 o 
   8   5  15      257.46      276.32     16.05 o 
  -8   6  15       99.76      109.88     19.39 o 
  -7   6  15       62.27       68.01     11.91 o 
  -6   6  15      251.10      282.46     14.52 o 
  -5   6  15      256.71      281.78     14.20 o 
  -4   6  15        1.01        0.23      7.51 o 
  -3   6  15      612.39      588.63     16.98 o 
  -2   6  15        0.30       -3.12      7.70 o 
  -1   6  15       54.48       63.15      8.25 o 
   0   6  15      541.51      525.20     13.12 o 
   1   6  15       20.45       14.51      9.00 o 
   2   6  15       81.96       88.59      8.79 o 
   3   6  15        3.42        2.67      3.39 o 
   4   6  15      245.70      234.56      5.13 o 
   5   6  15      143.47      144.39      6.49 o 
   6   6  15       31.30       38.07      5.93 o 
  -6   7  15       91.80      100.35     13.22 o 
  -5   7  15        0.77       12.89     10.43 o 
  -4   7  15      222.05      232.86     30.47 o 
  -3   7  15       84.87       83.52      9.74 o 
  -2   7  15       84.51       80.03     10.98 o 
  -1   7  15      178.97      184.91     12.53 o 
   0   7  15       13.79        7.61      7.15 o 
   1   7  15      168.65      195.63     14.13 o 
   2   7  15       36.47       40.57     11.45 o 
   3   7  15       44.13       46.30     10.91 o 
   4   7  15       66.08       65.54     10.74 o 
  -1   8  15      138.07      136.18     12.89 o 
   0   8  15      200.50      221.54     19.46 o 
 -11   0  16       52.62       45.22      5.42 o 
 -10   0  16        8.96        3.25      4.08 o 
  -9   0  16      836.17      859.66     10.47 o 
  -8   0  16        4.89        2.61      3.80 o 
  -7   0  16      867.05      857.27     11.41 o 
  -6   0  16      230.32      237.62      6.18 o 
  -5   0  16      392.84      410.95      8.43 o 
  -4   0  16       90.00      103.25      7.16 o 
  -3   0  16      688.32      687.87      8.38 o 
  -2   0  16      579.53      514.55      8.65 o 
  -1   0  16       25.24       32.52      7.85 o 
   0   0  16      897.92      874.15     12.98 o 
   1   0  16      354.14      360.04     21.70 o 
   2   0  16     1201.67     1207.42     17.77 o 
   3   0  16     1137.40     1137.92     12.49 o 
   4   0  16        9.11        8.39      4.40 o 
   5   0  16     1023.87     1024.11     13.10 o 
   6   0  16       51.96       56.21      7.22 o 
   7   0  16      375.66      376.77     11.11 o 
   8   0  16       74.61      108.91     13.18 o 
   9   0  16      483.77      444.60     14.46 o 
 -11   1  16       17.77        9.71      3.69 o 
 -10   1  16      245.10      255.65      5.06 o 
  -9   1  16      241.93      238.09      4.79 o 
  -8   1  16      220.89      216.08      5.91 o 
  -7   1  16      161.91      157.50      6.06 o 
  -6   1  16      235.82      235.28      4.93 o 
  -5   1  16        6.09        3.14      2.77 o 
  -4   1  16      503.55      503.17      6.61 o 
  -3   1  16      515.75      505.89      5.11 o 
  -2   1  16        0.96        3.17      2.12 o 
  -1   1  16      752.02      727.05      5.49 o 
   0   1  16       52.41       50.70      4.65 o 
   1   1  16      499.55      515.76      6.96 o 
   2   1  16      114.44      113.07      4.90 o 
   3   1  16      698.23      690.85      7.82 o 
   4   1  16       46.58       56.11      4.17 o 
   5   1  16       72.10       70.03      4.29 o 
   6   1  16      148.20      160.70      5.99 o 
   7   1  16        2.48        2.80      4.12 o 
   8   1  16       85.01       92.61      6.17 o 
   9   1  16       22.77       13.77      5.41 o 
 -10   2  16      151.52      176.48      4.22 o 
  -9   2  16       73.71       73.32      3.57 o 
  -8   2  16       19.93       21.75      2.81 o 
  -7   2  16        1.73       -2.07      3.68 o 
  -6   2  16      615.38      594.33      6.33 o 
  -5   2  16      578.09      540.26      5.55 o 
  -4   2  16        5.47        3.48      3.12 o 
  -3   2  16       84.78       95.98      2.51 o 
  -2   2  16       22.18       31.16      2.39 o 
  -1   2  16      237.33      204.28      4.06 o 
   0   2  16      194.52      174.45      4.55 o 
   1   2  16       15.26       14.89      3.64 o 
   2   2  16      631.07      661.71      8.90 o 
   3   2  16      196.31      196.19      9.32 o 
   4   2  16      673.66      643.71      8.71 o 
   5   2  16      635.30      620.58      8.43 o 
   6   2  16       28.97       35.24      4.39 o 
   7   2  16       23.67       27.88      5.54 o 
   8   2  16       60.40       71.96      6.45 o 
   9   2  16      107.53      111.09      7.52 o 
 -10   3  16      241.64      256.14     11.74 o 
  -9   3  16      178.31      179.26     17.66 o 
  -8   3  16     1138.24     1106.77     18.62 o 
  -7   3  16      146.70      136.18      6.53 o 
  -6   3  16     1165.77     1125.52      9.53 o 
  -5   3  16     2151.86     2077.87     26.79 o 
  -4   3  16      704.61      702.20     12.59 o 
  -3   3  16     1110.00     1071.21      7.97 o 
  -2   3  16      426.46      390.93      9.13 o 
  -1   3  16     1127.52     1200.20     10.97 o 
   0   3  16      199.80      203.60     11.54 o 
   1   3  16     1105.84     1121.76      7.93 o 
   2   3  16      873.26      888.71      6.80 o 
   3   3  16      471.60      490.29      5.89 o 
   4   3  16     1701.25     1723.68     12.68 o 
   5   3  16        1.08        2.33      3.46 o 
   6   3  16      456.90      452.53      9.32 o 
   7   3  16        5.00        1.79      5.12 o 
   8   3  16       86.58      104.04      6.79 o 
   9   3  16      112.97       94.33      8.67 o 
  -9   4  16       73.38       54.96     11.23 o 
  -8   4  16      132.15      190.62     18.24 o 
  -7   4  16      255.85      230.13     20.56 o 
  -6   4  16        0.07       -3.21      8.58 o 
  -5   4  16      728.71      790.33     16.16 o 
  -4   4  16       94.16       95.19     10.16 o 
  -3   4  16      957.49      920.59     18.01 o 
  -2   4  16        6.42        8.14      6.39 o 
  -1   4  16      108.41      115.56      4.42 o 
   0   4  16     1095.73     1046.75     15.95 o 
   1   4  16       27.66       16.04      4.06 o 
   2   4  16     1289.72     1285.11     12.44 o 
   3   4  16      683.23      702.92      6.87 o 
   4   4  16      333.45      327.18      6.23 o 
   5   4  16      543.13      557.34     13.19 o 
   6   4  16        8.50        9.93      4.84 o 
   7   4  16      217.65      218.13     11.56 o 
   8   4  16       92.03      115.39      9.87 o 
  -8   5  16        2.92        3.84     15.83 o 
  -7   5  16       14.59       24.93     13.39 o 
  -6   5  16      112.83      114.04     28.62 o 
  -5   5  16       23.89       32.36     11.38 o 
  -4   5  16        0.77        0.14      8.79 o 
  -3   5  16        2.95       -0.31      5.60 o 
  -2   5  16        0.14       -1.49      6.67 o 
  -1   5  16      263.57      247.48     13.47 o 
   0   5  16       84.68       72.50     10.53 o 
   1   5  16       90.86       88.08      5.18 o 
   2   5  16        4.45        2.08      3.17 o 
   3   5  16       48.81       44.64      4.83 o 
   4   5  16        4.16        6.25      2.38 o 
   5   5  16       88.84       82.96      5.59 o 
   6   5  16       45.83       45.49      5.09 o 
   7   5  16        0.04       -6.01      6.01 o 
  -7   6  16      218.17      226.61     93.03 o 
  -6   6  16        0.13        3.92      9.14 o 
  -5   6  16      916.27      993.98     22.03 o 
  -4   6  16      124.21      168.86     45.94 o 
  -3   6  16      407.81      401.38     12.44 o 
  -2   6  16      881.32      857.96     15.90 o 
  -1   6  16       41.85       51.46      8.52 o 
   0   6  16     1295.68     1293.35     21.72 o 
   1   6  16      107.01      107.97      9.02 o 
   2   6  16      777.71      803.99     17.59 o 
   3   6  16      323.56      289.27     42.70 o 
   4   6  16      167.13      178.45     18.39 o 
   5   6  16      518.24      514.68      9.17 o 
   6   6  16        4.10        2.37      4.01 o 
  -5   7  16        7.37       18.26     10.93 o 
  -4   7  16      597.58      578.43     19.23 o 
  -3   7  16      377.33      352.86     13.29 o 
  -2   7  16      107.47      107.83     14.26 o 
  -1   7  16      923.89      903.92     20.02 o 
   0   7  16       11.77       12.83      6.97 o 
   1   7  16      500.78      505.80     18.99 o 
   2   7  16      198.51      234.05     19.04 o 
   3   7  16      276.57      292.42     25.51 o 
 -10   1  17      242.96      237.22      4.81 o 
  -9   1  17       27.42       32.95      3.53 o 
  -8   1  17      943.12      927.27      9.52 o 
  -7   1  17      125.66      136.38      4.44 o 
  -6   1  17       49.75       57.34      6.62 o 
  -5   1  17      334.87      338.26      7.74 o 
  -4   1  17      282.10      283.51      4.56 o 
  -3   1  17     1546.31     1524.64     11.14 o 
  -2   1  17       12.59        9.43      2.17 o 
  -1   1  17      416.40      451.82      5.90 o 
   0   1  17      546.46      544.53      7.40 o 
   1   1  17      335.52      335.95      5.51 o 
   2   1  17      399.21      396.19     10.06 o 
   3   1  17       11.48       13.73      3.52 o 
   4   1  17      843.11      857.21      8.49 o 
   5   1  17        1.35       -0.36      3.17 o 
   6   1  17      404.92      429.65      8.84 o 
   7   1  17       98.17      116.95      6.99 o 
   8   1  17       79.64       80.77      7.74 o 
   9   1  17      178.50      182.34      8.18 o 
 -10   2  17       27.22       20.91      4.95 o 
  -9   2  17      690.54      692.63      8.06 o 
  -8   2  17        0.18       -0.72      3.77 o 
  -7   2  17     1460.81     1451.54     12.89 o 
  -6   2  17        6.83        8.77      2.29 o 
  -5   2  17      231.88      234.46      3.47 o 
  -4   2  17     1319.85     1314.31     11.87 o 
  -3   2  17      196.27      186.72      5.15 o 
  -2   2  17      906.74      948.39      7.78 o 
  -1   2  17      300.73      313.40      5.12 o 
   0   2  17     1088.55     1103.57      9.88 o 
   1   2  17     1105.70     1135.36      9.53 o 
   2   2  17      767.66      773.86      7.16 o 
   3   2  17      344.00      349.15      6.23 o 
   4   2  17      254.41      259.67      7.18 o 
   5   2  17      668.52      689.59      7.72 o 
   6   2  17      172.34      187.27      7.33 o 
   7   2  17      223.99      223.59      6.29 o 
   8   2  17      171.44      176.20      7.49 o 
   9   2  17       21.34       18.88      6.18 o 
  -9   3  17       47.01       38.86     11.04 o 
  -8   3  17       10.64       21.99      9.41 o 
  -7   3  17      401.94      369.02     15.61 o 
  -6   3  17      218.72      211.35      5.35 o 
  -5   3  17       27.33       16.23      2.67 o 
  -4   3  17      314.60      293.05      3.60 o 
  -3   3  17       27.44       29.49      2.94 o 
  -2   3  17      341.19      306.95      3.65 o 
  -1   3  17      217.15      238.57      8.69 o 
   0   3  17        3.99        1.96      2.63 o 
   1   3  17      344.47      339.96      4.46 o 
   2   3  17      156.15      156.08      3.60 o 
   3   3  17       51.89       43.22      3.42 o 
   4   3  17      133.47      141.51      5.84 o 
   5   3  17       43.14       37.28      5.13 o 
   6   3  17      127.27      121.24      5.03 o 
   7   3  17        2.54        3.46      4.44 o 
   8   3  17        4.58       10.46      6.53 o 
  -9   4  17      203.67      193.53     34.40 o 
  -8   4  17        4.79       10.33     10.50 o 
  -7   4  17      129.25      141.10     10.93 o 
  -6   4  17     1219.45     1261.65     25.01 o 
  -5   4  17      309.58      321.80     12.24 o 
  -4   4  17      299.79      322.07     18.24 o 
  -3   4  17       36.20       30.72      6.57 o 
  -2   4  17      761.69      720.51     12.79 o 
  -1   4  17      133.11      133.68      2.55 o 
   0   4  17      186.39      182.29      5.59 o 
   1   4  17      255.62      246.20      6.10 o 
   2   4  17      389.78      382.78     10.71 o 
   3   4  17      719.35      731.09      6.98 o 
   4   4  17       18.44       23.89      5.21 o 
   5   4  17      230.08      238.23      6.56 o 
   6   4  17       35.87       22.16      6.33 o 
   7   4  17      200.35      214.91      8.99 o 
  -8   5  17      414.27      449.68     16.81 o 
  -7   5  17      109.45      130.69     21.21 o 
  -6   5  17      187.72      185.60     18.01 o 
  -5   5  17     1545.93     1554.48     36.01 o 
  -4   5  17      140.81      146.54     14.13 o 
  -3   5  17      992.65      989.49     20.33 o 
  -2   5  17       36.44       56.92      7.90 o 
  -1   5  17      661.97      679.91     11.88 o 
   0   5  17      481.60      465.61     11.41 o 
   1   5  17      274.23      263.04      6.34 o 
   2   5  17      999.70     1002.45     10.24 o 
   3   5  17       40.21       36.65      4.60 o 
   4   5  17      690.38      679.45     12.37 o 
   5   5  17      146.94      152.55      6.57 o 
   6   5  17      533.39      558.61     10.58 o 
  -6   6  17      193.33      210.53     36.01 o 
  -5   6  17       21.96       25.14     13.85 o 
  -4   6  17      154.86      161.13     18.24 o 
  -3   6  17       12.04        6.01      8.25 o 
  -2   6  17      203.45      210.33     12.42 o 
  -1   6  17       72.46       72.49      9.24 o 
   0   6  17       74.34       86.84      8.12 o 
   1   6  17      154.55      157.04      9.46 o 
   2   6  17       26.80       36.96      9.79 o 
   3   6  17      162.94      190.08     21.73 o 
   4   6  17        0.33        2.19     11.88 o 
   5   6  17      114.38      118.99      9.39 o 
  -3   7  17      141.20      151.94     11.54 o 
  -2   7  17       41.69       35.71     10.67 o 
  -1   7  17      227.16      227.18     21.47 o 
   0   7  17       23.36       22.80      8.70 o 
   1   7  17       13.41        8.77      7.87 o 
   2   7  17       48.87       36.84      9.32 o 
 -10   0  18        5.73       -6.26      6.47 o 
  -9   0  18      710.89      711.47     13.77 o 
  -8   0  18      664.41      665.84     15.00 o 
  -7   0  18      155.78      169.30      6.18 o 
  -6   0  18     1118.39     1122.70     27.70 o 
  -5   0  18        3.83        5.94      3.74 o 
  -4   0  18     1349.72     1339.51     14.28 o 
  -3   0  18      434.37      402.82      6.20 o 
  -2   0  18      416.17      428.63      6.28 o 
  -1   0  18      663.05      683.68      8.80 o 
   0   0  18      153.72      158.93     10.85 o 
   1   0  18     2551.39     2552.24     28.72 o 
   2   0  18        3.88        9.76      4.77 o 
   3   0  18      569.75      546.20     10.97 o 
   4   0  18      251.97      264.39     11.35 o 
   5   0  18      822.91      822.39     12.25 o 
   6   0  18      691.14      708.79     13.83 o 
   7   0  18        6.44       13.87      6.23 o 
   8   0  18      265.38      277.02     22.42 o 
 -10   1  18       37.75       31.16      4.87 o 
  -9   1  18      236.60      223.88      5.78 o 
  -8   1  18      240.93      237.74      6.54 o 
  -7   1  18      248.93      223.65      6.60 o 
  -6   1  18       21.59       26.57      3.14 o 
  -5   1  18     1067.55     1053.39      9.78 o 
  -4   1  18      189.31      181.84      3.44 o 
  -3   1  18      223.04      212.36      5.06 o 
  -2   1  18       21.05       31.23      3.56 o 
  -1   1  18       28.81       18.43      3.30 o 
   0   1  18      413.83      448.98      7.46 o 
   1   1  18       37.48       45.56      5.00 o 
   2   1  18     1134.06     1160.38     13.46 o 
   3   1  18      273.13      265.79      6.63 o 
   4   1  18      234.49      258.24      6.25 o 
   5   1  18      223.51      227.22      6.44 o 
   6   1  18       21.65       22.89      4.20 o 
   7   1  18       42.53       46.95      5.58 o 
   8   1  18        4.61        3.24      5.33 o 
  -9   2  18      136.41      138.98      6.78 o 
  -8   2  18       73.32       74.70      9.33 o 
  -7   2  18       58.32       64.72      5.35 o 
  -6   2  18       24.60       26.94      3.72 o 
  -5   2  18        2.66        5.09      1.89 o 
  -4   2  18       81.28       83.59      2.98 o 
  -3   2  18       72.91       54.90      3.32 o 
  -2   2  18      629.94      563.96      7.46 o 
  -1   2  18      119.84      133.17      5.26 o 
   0   2  18       19.84       20.68      3.15 o 
   1   2  18      513.64      506.49     11.79 o 
   2   2  18        4.88       11.49      3.00 o 
   3   2  18      126.41      135.39      5.81 o 
   4   2  18      229.71      236.81      5.77 o 
   5   2  18      118.23      122.54      4.75 o 
   6   2  18       45.09       40.19      4.36 o 
   7   2  18       28.08       31.68      5.27 o 
   8   2  18       78.08       68.72      6.15 o 
  -9   3  18      295.20      342.71     28.16 o 
  -8   3  18      193.41      214.99     18.90 o 
  -7   3  18      504.65      480.81     17.77 o 
  -6   3  18        0.87        2.21      1.76 o 
  -5   3  18     1210.43     1189.56      9.25 o 
  -4   3  18      242.26      230.02      8.53 o 
  -3   3  18      741.81      722.41      8.51 o 
  -2   3  18      966.46      936.18      9.31 o 
  -1   3  18      112.14      113.95      8.38 o 
   0   3  18      826.51      798.41     12.67 o 
   1   3  18       21.52       16.41      4.00 o 
   2   3  18      594.92      589.88      8.20 o 
   3   3  18      440.98      443.73      6.05 o 
   4   3  18       47.23       47.11      4.61 o 
   5   3  18      209.62      199.87      7.02 o 
   6   3  18       75.63       84.94      6.83 o 
   7   3  18      182.72      172.78      7.35 o 
  -8   4  18       17.56        9.24     12.70 o 
  -7   4  18      228.85      223.40     15.02 o 
  -6   4  18       10.30       10.54      7.99 o 
  -5   4  18        4.45        2.16      7.01 o 
  -4   4  18      699.91      681.33     19.01 o 
  -3   4  18        1.52        7.13      6.82 o 
  -2   4  18     1172.55     1112.72     21.45 o 
  -1   4  18      318.88      291.88      7.30 o 
   0   4  18      375.99      365.83     11.67 o 
   1   4  18      919.76      926.54      9.77 o 
   2   4  18       58.28       57.02      6.47 o 
   3   4  18      463.70      482.65      9.87 o 
   4   4  18      393.11      404.69     12.07 o 
   5   4  18      161.14      153.60      4.63 o 
   6   4  18      500.46      550.32     10.88 o 
   7   4  18      196.14      184.35      6.33 o 
  -7   5  18       75.97       77.87     11.59 o 
  -6   5  18       17.02       20.63     14.31 o 
  -5   5  18      302.09      292.36     14.04 o 
  -4   5  18       23.29       26.00      7.55 o 
  -3   5  18        7.14       12.93      7.90 o 
  -2   5  18        0.36       -2.38      9.70 o 
  -1   5  18       13.32       21.42      8.18 o 
   0   5  18        0.90        4.00      7.00 o 
   1   5  18       27.32       33.88      7.55 o 
   2   5  18       43.30       40.73      3.44 o 
   3   5  18        0.48       -0.60      3.20 o 
   4   5  18      131.21      130.31     12.39 o 
   5   5  18        3.51        0.12      5.03 o 
   6   5  18        1.77        5.42      7.52 o 
  -5   6  18       74.01       84.95     31.86 o 
  -4   6  18      567.36      594.69     15.28 o 
  -3   6  18       23.20       31.41      8.62 o 
  -2   6  18      317.19      367.20     17.48 o 
  -1   6  18      305.17      311.16     14.85 o 
   0   6  18      135.53      146.90     10.30 o 
   1   6  18      472.02      476.35     13.73 o 
   2   6  18        0.11        5.23      8.69 o 
   3   6  18      417.92      432.52     16.00 o 
   4   6  18      132.06      126.19     13.87 o 
  -9   1  19      317.31      303.02      7.13 o 
  -8   1  19      136.39      148.37      5.73 o 
  -7   1  19     1217.04     1189.67     10.21 o 
  -6   1  19      116.01      119.55      4.20 o 
  -5   1  19      577.38      580.42      6.29 o 
  -4   1  19      433.19      421.85      4.94 o 
  -3   1  19      437.15      438.45      5.63 o 
  -2   1  19      726.58      707.56      7.04 o 
  -1   1  19        0.86        2.18      2.29 o 
   0   1  19     1185.14     1180.61     10.16 o 
   1   1  19      405.93      423.38      6.54 o 
   2   1  19      739.02      754.20     10.27 o 
   3   1  19       78.70       83.45      5.14 o 
   4   1  19       27.80       30.38      4.30 o 
   5   1  19      397.23      406.77      6.67 o 
   6   1  19        8.08        4.17      4.31 o 
   7   1  19      297.12      287.84      7.21 o 
   8   1  19       54.52       41.76      9.05 o 
  -9   2  19       98.48      103.53     14.54 o 
  -8   2  19      444.56      446.41     11.11 o 
  -7   2  19        5.47        6.36      2.20 o 
  -6   2  19     1301.19     1330.61     10.93 o 
  -5   2  19      195.45      205.14      6.20 o 
  -4   2  19      616.40      590.01     12.12 o 
  -3   2  19     1136.81     1127.95      9.78 o 
  -2   2  19      444.33      394.56      5.76 o 
  -1   2  19      794.70      839.07      7.76 o 
   0   2  19       93.17       85.24      6.37 o 
   1   2  19      785.00      822.04      9.89 o 
   2   2  19      102.90      108.41      5.12 o 
   3   2  19      572.32      574.23      6.69 o 
   4   2  19      492.76      499.14      8.12 o 
   5   2  19       10.66       13.13      4.91 o 
   6   2  19      465.59      492.37      8.88 o 
   7   2  19        4.76        8.94      4.59 o 
  -8   3  19        8.81       -2.67      8.95 o 
  -7   3  19       43.90       54.83     10.69 o 
  -6   3  19      296.35      282.40     11.23 o 
  -5   3  19      300.56      304.34     15.00 o 
  -4   3  19        0.14        1.58      2.31 o 
  -3   3  19      238.65      202.49      6.94 o 
  -2   3  19       33.29       42.74      2.78 o 
  -1   3  19      233.76      214.95      4.98 o 
   0   3  19      152.84      149.68      3.56 o 
   1   3  19       18.11        6.55      3.45 o 
   2   3  19      875.79      891.76      9.04 o 
   3   3  19       82.74       88.05      4.44 o 
   4   3  19      110.65      102.85      4.78 o 
   5   3  19      218.30      227.95      5.59 o 
   6   3  19       54.06       59.84      6.22 o 
   7   3  19       80.73       84.59     14.48 o 
  -7   4  19       90.78       96.61     10.76 o 
  -6   4  19        3.04        1.12      8.73 o 
  -5   4  19      347.30      325.24     12.89 o 
  -4   4  19      248.16      245.45      9.77 o 
  -3   4  19      300.25      295.40     13.91 o 
  -2   4  19        1.51        5.62      6.04 o 
  -1   4  19      484.86      487.73     10.95 o 
   0   4  19       77.81       71.94      2.94 o 
   1   4  19      201.81      206.70     12.50 o 
   2   4  19      202.35      216.21      6.93 o 
   3   4  19       13.92       17.04      5.08 o 
   4   4  19      700.82      675.74      9.21 o 
   5   4  19       15.63       18.64      3.56 o 
   6   4  19      125.04      122.49      5.94 o 
  -6   5  19       62.15       57.83     11.26 o 
  -5   5  19      122.41      115.88     17.54 o 
  -4   5  19      212.17      190.91     10.57 o 
  -3   5  19      139.57      142.15     11.14 o 
  -2   5  19      484.79      475.51     18.28 o 
  -1   5  19        3.16       -5.22      9.45 o 
   0   5  19      410.45      424.69     12.44 o 
   1   5  19      152.97      157.36     10.30 o 
   2   5  19      175.81      177.58     10.47 o 
   3   5  19      394.19      436.62     16.56 o 
   4   5  19        5.94        0.37      3.20 o 
   5   5  19      350.26      358.26     12.26 o 
  -4   6  19       39.35       43.28     10.76 o 
  -3   6  19       49.69       59.34      9.68 o 
  -2   6  19       35.54       38.69      9.24 o 
  -1   6  19       24.69       48.28     10.48 o 
   0   6  19        2.26        7.64      7.59 o 
   1   6  19       70.34       72.34     11.29 o 
   2   6  19       84.07       88.07     11.91 o 
  -9   0  20        0.17        6.03      6.46 o 
  -8   0  20     1078.23     1066.49     17.19 o 
  -7   0  20      411.64      418.33      8.61 o 
  -6   0  20      690.70      718.16      9.82 o 
  -5   0  20     1342.39     1311.54     12.59 o 
  -4   0  20       13.68       18.24      4.87 o 
  -3   0  20     2640.98     2499.78     20.67 o 
  -2   0  20       25.79       14.90      4.05 o 
  -1   0  20      688.92      720.00     11.59 o 
   0   0  20     1387.93     1334.57     21.25 o 
   1   0  20      315.27      323.73     12.70 o 
   2   0  20     1878.36     1827.68     43.40 o 
   3   0  20      252.99      243.95      8.65 o 
   4   0  20      700.96      749.14     13.86 o 
   5   0  20      275.64      286.83      8.69 o 
   6   0  20      107.46      121.11     11.46 o 
   7   0  20      119.39      111.91      9.53 o 
  -9   1  20      269.22      269.51      7.20 o 
  -8   1  20      131.72      133.86      5.93 o 
  -7   1  20      329.88      316.98      5.88 o 
  -6   1  20      190.24      191.55      5.64 o 
  -5   1  20       26.77       28.65      2.96 o 
  -4   1  20      430.78      429.08      8.27 o 
  -3   1  20        3.81        4.37      2.28 o 
  -2   1  20      695.94      680.71      7.12 o 
  -1   1  20        8.94       11.78      2.90 o 
   0   1  20       60.09       65.97      4.37 o 
   1   1  20      204.26      223.40      9.74 o 
   2   1  20       16.44       20.24      3.68 o 
   3   1  20      313.93      323.94      8.39 o 
   4   1  20       84.49       74.01      5.64 o 
   5   1  20       77.82       76.70      6.93 o 
   6   1  20       19.10       13.85      4.30 o 
   7   1  20       85.50       90.66      7.87 o 
  -8   2  20      208.19      212.43     18.01 o 
  -7   2  20        1.06        4.37      3.53 o 
  -6   2  20       15.26        9.89      2.73 o 
  -5   2  20      126.96      133.41      6.16 o 
  -4   2  20       60.77       60.93      3.74 o 
  -3   2  20      175.47      175.80      6.64 o 
  -2   2  20      150.71      132.53     11.45 o 
  -1   2  20       93.62      103.07     11.48 o 
   0   2  20       78.28       76.45      6.03 o 
   1   2  20      120.00      120.86      7.26 o 
   2   2  20      260.77      271.67     12.52 o 
   3   2  20       25.45       29.97      5.08 o 
   4   2  20       50.51       54.90      4.53 o 
   5   2  20        0.99       -1.64      3.53 o 
   6   2  20       27.47       21.96      6.63 o 
   7   2  20      228.47      237.37      6.92 o 
  -8   3  20       59.25       68.87     16.85 o 
  -7   3  20       95.16       78.47      9.30 o 
  -6   3  20      246.81      238.54     11.09 o 
  -5   3  20       81.56       97.66     10.50 o 
  -4   3  20      653.56      671.15     15.64 o 
  -3   3  20       91.26       77.14      3.50 o 
  -2   3  20      292.06      275.32      5.52 o 
  -1   3  20      503.74      477.29      8.64 o 
   0   3  20       47.54       50.77      3.43 o 
   1   3  20      492.48      512.76     16.51 o 
   2   3  20      125.54      122.30     10.05 o 
   3   3  20       38.26       46.69      4.74 o 
   4   3  20       60.95       64.77      4.24 o 
   5   3  20      228.11      217.72      5.66 o 
   6   3  20      229.06      250.87      8.24 o 
  -7   4  20       10.72       11.95     11.04 o 
  -6   4  20      197.44      186.42     16.85 o 
  -5   4  20       79.38       77.24      8.25 o 
  -4   4  20      161.66      157.34     16.19 o 
  -3   4  20      530.79      564.14     12.60 o 
  -2   4  20        0.88        1.17      5.95 o 
  -1   4  20      315.41      314.41     11.20 o 
   0   4  20      223.58      246.19      8.63 o 
   1   4  20      115.60      113.27      6.06 o 
   2   4  20      506.92      512.45     14.90 o 
   3   4  20      101.96       90.00      8.98 o 
   4   4  20      159.67      162.32      8.21 o 
   5   4  20      125.50      129.39      7.55 o 
  -5   5  20       63.97       56.83      9.24 o 
  -4   5  20        7.31        3.79      8.06 o 
  -3   5  20        1.69        3.92      9.21 o 
  -2   5  20       86.18       54.59     10.10 o 
  -1   5  20        0.20       -0.06      6.30 o 
   0   5  20       19.51       28.10      6.96 o 
   1   5  20       31.13       34.14     10.33 o 
   2   5  20       80.88       80.32     11.00 o 
   3   5  20       81.86       67.01     20.44 o 
  -1   6  20      240.99      228.14     12.35 o 
   0   6  20      131.03      154.78      9.91 o 
  -8   1  21       96.84       98.08      4.94 o 
  -7   1  21      232.78      232.79      5.32 o 
  -6   1  21      624.09      619.80      8.80 o 
  -5   1  21       41.06       33.60      3.19 o 
  -4   1  21      597.21      586.18      7.60 o 
  -3   1  21      230.39      218.46      5.59 o 
  -2   1  21      420.53      405.59      5.77 o 
  -1   1  21      447.67      455.84      8.71 o 
   0   1  21       52.87       60.48      3.85 o 
   1   1  21      986.44      995.69     12.19 o 
   2   1  21      172.27      184.60      8.20 o 
   3   1  21      425.63      422.12     13.99 o 
   4   1  21      415.58      419.96      9.08 o 
   5   1  21       34.28       27.30      4.60 o 
   6   1  21      462.54      506.08     10.56 o 
  -7   2  21      147.54      138.19     15.30 o 
  -6   2  21        4.78        8.06      5.66 o 
  -5   2  21      589.47      597.93     11.26 o 
  -4   2  21       62.52       68.61      3.48 o 
  -3   2  21      457.03      463.05      8.36 o 
  -2   2  21      224.05      220.63      4.71 o 
  -1   2  21       93.22      102.25      4.06 o 
   0   2  21      677.48      680.17     14.99 o 
   1   2  21       49.39       49.21      4.60 o 
   2   2  21      818.38      810.76      9.50 o 
   3   2  21       93.06      103.30      5.73 o 
   4   2  21      221.35      238.28      5.55 o 
   5   2  21      376.90      368.61     10.65 o 
   6   2  21       16.41       13.09      4.68 o 
  -7   3  21       30.09       34.27     11.08 o 
  -6   3  21        3.12        4.99      6.83 o 
  -5   3  21        3.51        5.56      7.08 o 
  -4   3  21       12.69       13.28      5.94 o 
  -3   3  21        5.86        5.58      5.67 o 
  -2   3  21      181.30      164.70      6.77 o 
  -1   3  21        0.33        1.77      2.90 o 
   0   3  21        3.32        7.28      2.74 o 
   1   3  21       17.36       26.89      4.27 o 
   2   3  21       28.58       26.22      6.69 o 
   3   3  21      354.77      346.42     19.44 o 
   4   3  21       28.80       31.79      3.58 o 
   5   3  21       12.51       16.94      6.57 o 
  -5   4  21      371.96      401.13     19.71 o 
  -4   4  21       29.54       21.34      7.37 o 
  -3   4  21      265.11      260.08     11.71 o 
  -2   4  21      340.70      345.20     17.38 o 
  -1   4  21       42.33       49.42      9.95 o 
   0   4  21      449.57      434.10     14.46 o 
   1   4  21       23.39       11.58     10.08 o 
   2   4  21      126.75      122.39      5.64 o 
   3   4  21        1.58        0.54      6.51 o 
   4   4  21       41.37       40.10      4.58 o 
  -3   5  21      241.55      256.30     17.39 o 
  -2   5  21       82.01       79.58     11.74 o 
  -1   5  21      236.10      222.96     14.20 o 
   0   5  21        1.12       -2.43      6.13 o 
   1   5  21      492.03      486.51     14.35 o 
   2   5  21       40.99       51.02      9.48 o 
  -7   0  22      478.87      437.20     12.40 o 
  -6   0  22      628.93      681.39     11.57 o 
  -5   0  22      718.58      708.81      9.04 o 
  -4   0  22      778.10      736.47     13.41 o 
  -3   0  22       39.52       42.43      4.68 o 
  -2   0  22     2458.13     2290.53     25.46 o 
  -1   0  22      161.54      150.16     10.85 o 
   0   0  22      725.34      727.60     16.43 o 
   1   0  22      785.42      797.63     24.01 o 
   2   0  22      614.73      626.63     11.96 o 
   3   0  22     1144.17     1148.73     38.55 o 
   4   0  22       77.79       87.93     11.77 o 
   5   0  22      358.60      354.06     11.87 o 
  -7   1  22      166.34      173.33      4.65 o 
  -6   1  22      153.44      153.33      4.62 o 
  -5   1  22      202.57      199.88      3.88 o 
  -4   1  22       28.13       22.87      2.77 o 
  -3   1  22      364.77      343.97      7.20 o 
  -2   1  22        0.75        7.61      3.33 o 
  -1   1  22      421.29      400.64     12.13 o 
   0   1  22      117.45      119.15      4.82 o 
   1   1  22      140.74      145.53     10.53 o 
   2   1  22      245.35      277.06      6.07 o 
   3   1  22       57.92       45.51      4.66 o 
   4   1  22      174.74      173.21      7.94 o 
   5   1  22        3.25       14.28      6.45 o 
  -6   2  22       49.68       54.03      7.01 o 
  -5   2  22      193.60      207.61      7.84 o 
  -4   2  22       70.27       65.54      3.57 o 
  -3   2  22      139.28      140.00      4.12 o 
  -2   2  22       25.62       36.49      3.74 o 
  -1   2  22        1.69       -1.52      3.08 o 
   0   2  22      167.72      151.93      7.16 o 
   1   2  22        6.80        6.24      3.76 o 
   2   2  22      142.27      137.35      6.70 o 
   3   2  22       82.32       73.67      5.37 o 
   4   2  22        4.95        8.74      5.45 o 
   5   2  22       55.59       49.11      5.62 o 
  -6   3  22      125.85      140.29      8.52 o 
  -5   3  22      150.20      144.45     11.26 o 
  -4   3  22       71.56       85.11      8.71 o 
  -3   3  22      416.63      448.38     12.21 o 
  -2   3  22       62.20       47.90      7.01 o 
  -1   3  22      131.20      156.61      8.50 o 
   0   3  22      140.64      140.06      9.03 o 
   1   3  22      224.79      239.27      7.56 o 
   2   3  22       46.06       29.64      9.10 o 
   3   3  22       78.17       74.68      8.14 o 
   4   3  22      242.13      249.47      9.04 o 
  -4   4  22      298.16      303.14     15.61 o 
  -3   4  22       26.95       26.61      7.72 o 
  -2   4  22      364.75      403.40     12.07 o 
  -1   4  22        3.26        7.82      9.26 o 
   0   4  22      337.72      342.02     17.32 o 
   1   4  22      160.45      152.76     10.15 o 
   2   4  22      107.17      101.00      9.99 o 
  -6   1  23      126.80      112.23      6.26 o 
  -5   1  23      378.23      367.66      6.08 o 
  -4   1  23       22.28       22.98      5.64 o 
  -3   1  23      623.63      627.23      7.93 o 
  -2   1  23       86.57       97.25     10.48 o 
  -1   1  23      249.06      258.83      6.49 o 
   0   1  23      196.33      198.11      6.80 o 
   1   1  23      139.60      155.22      4.90 o 
   2   1  23      504.04      489.81     13.72 o 
   3   1  23       13.75       13.39      4.53 o 
   4   1  23      219.93      227.29      9.37 o 
  -5   2  23       23.03       22.91      6.52 o 
  -4   2  23      286.87      296.91     14.57 o 
  -3   2  23       58.60       74.62      9.59 o 
  -2   2  23      615.30      602.90      8.29 o 
  -1   2  23       69.31       68.24      4.89 o 
   0   2  23       87.85       86.40      7.15 o 
   1   2  23      353.43      342.77      7.37 o 
   2   2  23        5.86        0.75      4.67 o 
   3   2  23       99.69      102.97      8.67 o 
  -4   3  23        3.17        3.06      7.00 o 
  -3   3  23       61.45       45.86      8.05 o 
  -2   3  23       19.47       22.24      7.78 o 
  -1   3  23       32.26       33.21     14.68 o 
   0   3  23       52.40       59.91      7.66 o 
   1   3  23        5.88        4.55      3.08 o 
   2   3  23        8.75       12.30      4.52 o 
  -4   0  24      495.47      444.04     15.69 o 
  -3   0  24      494.75      487.47     12.93 o 
  -2   0  24      117.76      155.24      9.15 o 
  -1   0  24      560.80      504.87     24.01 o 
   0   0  24       75.46       66.15      6.78 o 
   1   0  24      339.47      352.93      7.81 o 
   2   0  24      211.39      193.93     12.70 o 
   3   0  24       44.24       48.03      6.98 o 
  -4   1  24       28.75       25.08      3.54 o 
  -3   1  24      116.07      120.05      5.03 o 
  -2   1  24      112.66      114.75      8.80 o 
  -1   1  24        2.06       -3.47      4.07 o 
   0   1  24      188.59      196.70      6.51 o 
   1   1  24        4.09        7.12      4.13 o 
   2   1  24       19.97       28.51      8.36 o 
  -3   2  24       11.14        9.09      6.25 o 
  -2   2  24      115.75      100.22      4.56 o 
  -1   2  24       63.10       79.11     12.97 o 
   0   2  24        0.12       -1.35      4.01 o 
   1   2  24      161.37      167.30      5.59 o 
   2   2  24       24.26       30.93      7.85 o 
                                                 
